# Supplementary material for: Biochemical and Proteomic Changes in the Roots of M4 Grapevine Rootstock in Response to Nitrate Availability
Source: Plants (Basel). 2021 Apr 17;10(4):792. doi: 10.3390/plants10040792 (PMC8073184; doi:10.3390/plants10040792)
Supplement: Supplementary file 1 [file plants-10-00792-s001.zip]

Archive with 1 entries (1 files):
- plants-1162823-supplementary.xlsx
