# Supplementary material for: Biochemical and Proteomic Changes in the Roots of M4 Grapevine Rootstock in Response to Nitrate Availability
Source: Plants (Basel). 2021 Apr 17;10(4):792. doi: 10.3390/plants10040792 (PMC8073184; doi:10.3390/plants10040792)
Supplement: Supplementary file 1 [file plants-10-00792-s001.zip › plants-1162823-supplementary.xlsx]

## Sheet: Table S1 
Supplementary table S1: Protein quantification by nLC-nESI-MS/MS in M4 root proteome
Protein quantification was obtained by summing the spectrum intensity (SI) of all the identified peptides in the protein.
Protein abundance was normalized as the percentage with respect to the abundance of all validated proteins in the sample [%(SI)]. The results are the mean ± standard deviation (SD) of three biological samples (n=3).
#: identification number (group)
MS/MS Search Score: search score of the Spectrum Mill MS Proteomics Workbench.
Plants: con - plants grown in absence of NO3- (control plants); nit - plants exposed to 10 mM NO3- for 30h.
Protein Name: for not annotated proteins in brackets are indicated the results from basic local alignment search tool (BLAST).
Δ: fold changes in NO3- treated plants (nit) with respect to the control ones (con): %(SI)nit/%(SI)con.
Blue coloured: proteins that appeared (new) or increased in abundance.
Yellow coloured: proteins that disappeared (d.) or decreased in abundance.
s: the statistical significance was assessed by Student’s t-test (n=3) (*p<0.05, **p<0.01, ns: not significant).
#	Amino acid coverage %	# unique identified peptides	MS/MS Search Score	Protein MW	Accession number (Swiss-Prot)	Protein Name	con		nit		∆ (nit/con)	t-test	s
							Mean %(SI)	± SD	Mean %(SI)	± SD
1	43.2	20	361.7	71568.6	F6HNX5	Uncharacterized protein (A0A5B6Z1B6_DAVIN - Putative heat shock cognate protein 2 - I:95.7%; Ev:0.0)	1.3442	0.0841047	2.74372	0.0981004	2.04116	4.75441e-05	**
2	49.4	18	330.59	60040.3	A5AYU8	ATP synthase subunit beta	4.41932	0.442659	2.78335	0.264737	0.629813	0.00535001	**
3	28.7	18	266.69	85389.2	F6HMN8	5-methyltetrahydropteroyltriglutamate--homocysteine S-methyltransferase	0.534234	0.226123	1.55158	0.374401	2.90432	0.0157505	*
4	50.3	17	307.83	50930.4	A5ATG8	Tubulin beta chain	3.0417	0.10592	2.37666	0.290468	0.781359	0.0203741	*
5	63.9	17	214.94	41309.8	F6GTE2	UDP-arabinopyranose mutase	0.635438	0.124387	0.493545	0.0756743	0.776701	0.166688	ns
6	53.5	16	274.2	50238.6	F6HBQ3	Tubulin alpha chain	2.50266	0.143892	2.19451	0.19344	0.876869	0.0912315	ns
7	35.8	16	224.14	62096.8	F6GWA8	Uncharacterized protein (A0A438KFX8_VITVI - RuBisCO large subunit-binding protein subunit alpha, chloroplastic - I:99.8%; Ev:0.0)	0.270395	0.14616	0.584886	0.164413	2.16307	0.068496	ns
8	53	15	227.86	35427.1	A5B8T3	PfkB domain-containing protein	1.3201	0.241229	1.33806	0.266479	1.0136	0.935194	ns
9	52.5	15	211.28	36905.7	F6GSG7	Glyceraldehyde-3-phosphate dehydrogenase	1.71254	0.245738	1.57953	0.270649	0.92233	0.562762	ns
10	34.9	14	243.55	56352.1	E0CQW9	Vacuolar proton pump subunit B	0.53376	0.0844951	0.392979	0.0717036	0.736247	0.092617	ns
11	30.4	14	213.09	58675.8	K9N4H5	Mitochondrial aldehyde dehydrogenase 2B8	0.803691	0.12477	0.525668	0.0159974	0.654067	0.0186474	*
12	34.6	14	183.57	61312.5	F6HYJ1	CYTOSOL_AP domain-containing protein	0.29322	0.0647799	0.208469	0.0337435	0.710965	0.114835	ns
13	21	14	180.26	94553.4	F6HUS6	Uncharacterized protein (A0A438G9V5_VITVI - Protein SIEVE ELEMENT OCCLUSION B - I:90.0%; Ev:0.0)	0.178215	0.088531	0.369231	0.155802	2.07183	0.138587	ns
14	18.8	14	160.91	94115.5	F6HGZ9	Sucrose synthase	0	0	0.261983	0.132585	new	0.0267199	*
15	27.4	13	228.84	66417.7	A0A438CRC0	ATP citrate synthase	0.652383	0.120058	0.726866	0.0557939	1.11417	0.385008	ns
16	35.4	13	223.98	51564.6	F6I0I5	Uncharacterized protein (A0A438CNF0_VITVI - Actin-7 - I:99.55; Ev:0.0)	2.76442	0.534775	2.65933	0.371888	0.961985	0.793759	ns
17	21.1	13	221.78	48387.1	D7TFJ4	Transaldolase	0.828655	0.0918057	1.04042	0.0981146	1.25555	0.052461	ns
18	32.3	13	199.86	57264.5	Q8S568	Catalase	0.74978	0.152086	1.12518	0.256017	1.50068	0.0943723	ns
19	51.1	13	199.84	29653.9	A5C3B4	14_3_3 domain-containing protein	1.97397	0.27531	1.90816	0.127312	0.966663	0.726164	ns
20	26.5	13	192.7	55427.6	B6VJY3	ATP synthase subunit alpha	0.936753	0.0670908	1.16608	0.128023	1.24481	0.0514721	ns
21	20.9	13	158.02	75747.2	F6GTP0	Uncharacterized protein (A0A438JZ29_VITVI - Stromal 70 kDa heat shock-related protein, chloroplastic - I:100.0%; Ev:0.0)	0.284902	0.108229	0.213995	0.0116064	0.75112	0.322291	ns
22	32.2	12	193.89	52418.8	F6GWF3	Serine hydroxymethyltransferase	0.489711	0.0990728	0.54862	0.0426671	1.12029	0.397761	ns
23	39.4	12	191.34	42535.6	A5CAF6	Phosphoglycerate kinase	0.45019	0.15401	0.82555	0.0521511	1.83378	0.0161512	*
24	34.6	12	188.14	55955.2	E0CR49	Protein disulfide-isomerase	0.619928	0.0341141	0.402077	0.261992	0.648586	0.22643	ns
25	25	12	180.52	69006.5	D7SS06	V-ATPase 69 kDa subunit	0.337201	0.0712073	0.275455	0.051543	0.816887	0.290621	ns
26	30.9	12	172.59	58320.1	F6H7H1	Uncharacterized protein (A0A438EDM7_VITVI - Aspartic proteinase A1 - I:100.0%; Ev:0.0)	0.957199	0.15445	0.532209	0.0732731	0.556006	0.0125859	*
27	28.2	12	169.58	65736.3	D7TBH4	Malic enzyme	0.352786	0.0122551	0.44183	0.157761	1.2524	0.384915	ns
28	50	12	167.93	39029	A5B118	Fructose-bisphosphate aldolase	0.343929	0.136686	0.69105	0.0354943	2.00928	0.0130805	*
29	50.5	12	162.21	39251.4	A5AP38	Glutamine synthetase	1.72179	0.287404	1.11343	0.165284	0.646673	0.0335937	*
30	29.2	12	159.35	69307.9	F6I5Y5	D-3-phosphoglycerate dehydrogenase	0.357153	0.0608257	0.591466	0.114056	1.65606	0.0348577	*
31	20.8	12	155.37	106832	E0CV68	Importin N-terminal domain-containing protein	0.366941	0.0883322	0.245102	0.0862217	0.667961	0.162513	ns
32	21.1	12	147.22	68875.3	F6H116	Glucose-6-phosphate isomerase	0.170504	0.0398492	0.0907908	0.0344949	0.532484	0.0588234	ns
33	47.5	11	198.3	37558.3	F6HLL8	Glucan endo-1,3-beta-D-glucosidase	4.18257	2.75414	1.03554	0.20253	0.247585	0.119647	ns
34	51.6	11	187.54	40359.7	A0A438H3Y2	Malate dehydrogenase	1.18716	0.188787	1.10645	0.179282	0.932015	0.619784	ns
35	23.6	11	182.25	75736.1	F6HTU8	Cysteine synthase	0.733883	0.11651	0.815874	0.111428	1.11172	0.428128	ns
36	32.3	11	170.97	44422.8	F6HDW4	Epimerase domain-containing protein	0.48012	0.069845	0.559919	0.0798268	1.16621	0.262499	ns
37	28.8	11	164.65	49891.1	F6HXZ5	Uncharacterized protein (A0A438K6R9_VITVI - Eukaryotic initiation factor 4A-2 - I:100.0%; Ev:0.0)	0.273606	0.0991041	0.685037	0.0881959	2.50373	0.0058013	**
38	24.3	11	160.07	53762.9	F6GTM7	Adenosylhomocysteinase	0.126539	0.0609304	0.627209	0.187306	4.95663	0.0116668	*
39	40.4	11	151.87	41097.9	A2ICC8	Flavanone 3-hydroxylase	0.411019	0.13938	0.442236	0.171637	1.07595	0.818837	ns
40	30.8	11	120.75	39145.9	F6H440	Uncharacterized protein (A0A438JD80_VITVI - Mitochondrial phosphate carrier protein 3, mitochondrial - I:100.0%; Ev:0.0)	0.326355	0.0585034	0.205245	0.107477	0.6289	0.161636	ns
41	34.7	10	155.99	40463.1	F6H5H5	Uncharacterized protein (A0A438JK11_VITVI - Trans-resveratrol di-O-methyltransferase - I:100.0%; Ev:0.0)	0.640807	0.126055	1.04453	0.0540878	1.63003	0.00699299	**
42	34.6	10	147.74	36619.3	F6GTA6	PHB domain-containing protein	0.506242	0.0570658	0.275579	0.019545	0.544362	0.00269504	**
43	13.5	10	145.32	104094	A0A438EV70	Aconitate hydratase 1	0.564192	0.255572	0.735896	0.0828009	1.30433	0.330378	ns
44	32	10	143.66	54585.2	D7TBD9	Alpha-MPP	0.388497	0.0904668	0.15156	0.0233412	0.390118	0.0117598	*
45	29.8	10	143.04	43574.5	A0A438F6N4	Dihydrolipoyl dehydrogenase	0.310384	0.0420509	0.255534	0.0293512	0.823283	0.137577	ns
46	29.4	10	138.5	38793.6	A0A438KRJ6	Annexin	0.432609	0.0423346	0.621392	0.0558174	1.43638	0.00953642	**
47	24.7	10	127.99	72500.8	D7SIX7	Uncharacterized protein (A0A6A1VNY3_9ROSI - Serine/threonine-protein phosphatase 2A 65 kDa regulatory subunit A beta isoform - I:96.8%; Ev:0.0)	0.266978	0.0439395	0.14953	0.0483148	0.560084	0.0357017	*
48	40.7	10	124.34	38670.8	A0A438J6W5	Glutelin type-A 2	0.512826	0.144023	0.0567185	0.0317011	0.1106	0.00585809	**
49	57.1	10	121.83	19768.1	A5AY42	ATP synthase subunit d, mitochondrial	0.0793624	0.0571059	0.156948	0.0658112	1.97761	0.197876	ns
50	38.6	9	146.42	39429.6	F6HZK0	Malate dehydrogenase	0.962019	0.102043	1.02526	0.0182612	1.06573	0.350297	ns
51	24.5	9	142.94	58060.1	F6I1D6	Uncharacterized protein (A0A438FVD1_VITVI - Non-specific phospholipase C3 - I:99.6%; Ev:0.0)	0.435321	0.0145458	0.225127	0.0667455	0.517151	0.0059674	**
52	23.9	9	138.59	53822.2	F6I0H8	UTP--glucose-1-phosphate uridylyltransferase	0.428897	0.226108	0.364334	0.0362762	0.849468	0.650883	ns
53	26.9	9	133.86	47899	F6H8F3	Phosphoserine aminotransferase	0.216354	0.0734432	0.218676	0.0290038	1.01074	0.961811	ns
54	18.8	9	119.06	53646.3	F6GSZ7	Uncharacterized protein (A0A438EXT5_VITVI - Omega-hydroxypalmitate O-feruloyl transferase - I:99.8%; Ev:0.0)	0.560119	0.0908741	0.354506	0.0611808	0.632911	0.0313498	*
55	28.9	9	118.95	44648.5	A0A438CXG9	(+)-neomenthol dehydrogenase	0.341811	0.0983398	0.180877	0.0730121	0.529172	0.0851766	ns
56	25.2	9	110.32	46682.5	A5BX54	Isocitrate dehydrogenase [NADP]	0.0682469	0.0541306	0.188056	0.0584436	2.75553	0.0597327	ns
57	23.3	9	107.46	58415.2	A0A438H528	Pyruvate kinase	0.107601	0.0186301	0.188813	0.0478838	1.75475	0.052029	ns
58	16.6	9	95.45	66926.5	A0A438BT81	Glucose-6-phosphate 1-dehydrogenase	0.103072	0.0197294	0.0914992	0.0300542	0.887718	0.606867	ns
59	9.4	8	146.39	134859	A0A438KL82	Putative beta-D-xylosidase 5	1.07938	0.535091	1.51698	0.231203	1.40542	0.263361	ns
60	67.4	8	141.58	18166.3	A5AKD8	Peptidyl-prolyl cis-trans isomerase	2.20553	0.142933	2.34234	0.374665	1.06203	0.58633	ns
61	14.2	8	137.47	79254.4	F6HAM6	Transketolase	0.348347	0.033021	0.620502	0.233918	1.78128	0.116729	ns
62	24.5	8	133.45	45272.3	A0A438GPN3	Adenosine kinase	0.31867	0.0675677	0.284846	0.0935789	0.89386	0.638467	ns
63	29.5	8	130.75	33976.4	E0CQE7	NmrA domain-containing protein	0.966376	0.144621	0.783486	0.115906	0.810746	0.162593	ns
64	21	8	120.04	55569.5	F6HGH4	6-phosphogluconate dehydrogenase, decarboxylating	0.0486296	0.0494579	0.456952	0.100965	9.39658	0.0032625	**
65	42.9	8	119.98	19458.7	D7TW03	Glutathione peroxidase	0.610534	0.200418	0.536901	0.0481265	0.879396	0.569572	ns
66	41.3	8	118.96	24033.8	A0A438GZB6	Ras-related protein RABA2a	0.521466	0.0328402	0.471418	0.0514207	0.904026	0.228427	ns
67	18.5	8	117.79	61642.4	A0A438KJQ5	Bifunctional aspartate aminotransferase and glutamate/aspartate-prephenate aminotransferase	0.274552	0.0608641	0.195329	0.0550778	0.711447	0.169912	ns
68	12.1	8	115.8	81355.5	F6H775	Uncharacterized protein (Q9M560_VITVI - Caffeic acid O-methyltransferase - I:98.1%; Ev:0.0)	0.301442	0.0443467	0.230025	0.0199631	0.763082	0.063743	ns
69	23.1	8	114.36	41878.3	Q9FZ01	Alcohol dehydrogenase 2	0.450604	0.0605246	0.450137	0.172146	0.998961	0.996669	ns
70	12.9	8	109.12	84447.4	F6I6R4	Fn3_like domain-containing protein	0.161046	0.0670505	0.187397	0.0847182	1.16362	0.694421	ns
71	10.7	8	106.95	105372	F6HXK4	Plasma membrane ATPase	0.0965553	0.0843676	0.279345	0.0984833	2.89311	0.0711004	ns
72	12	8	106.9	98716.1	A5C8L8	Pyr_redox_2 domain-containing protein	0.0515002	0.016124	0.262794	0.0181276	5.10278	0.000112557	**
73	17.4	8	106.39	65008.9	A0A438GBL8	Acetohydroxy-acid reductoisomerase	0.0454989	0.0223343	0.302238	0.122019	6.64275	0.0230679	*
74	23.9	8	100.75	43121.2	F6HFL6	Fructose-bisphosphate aldolase	0.314102	0.0754779	0.239065	0.102998	0.761108	0.366324	ns
75	16.5	8	100.29	65530	D7TUX3	Shikimate dehydrogenase	0.135223	0.0662635	0.10482	0.0572604	0.775164	0.580057	ns
76	37.7	8	95.16	29321.3	D7SJF5	Uncharacterized protein (A0A4Y1RJT1_PRUDU - Cystathionine beta-synthase family protein - I:87.0%; Ev:1.2e-124)	0.0446922	0.0557949	0.254568	0.0385456	5.69603	0.00584469	**
77	31.1	8	88.26	33959.2	F6HUI7	RmlD_sub_bind domain-containing protein	0.0525072	0.0622461	0.175601	0.0297126	3.34432	0.0365361	*
78	38.4	7	131.47	25252.5	A5ANT9	Chalcone--flavonone isomerase 2	0.740501	0.104672	0.661257	0.0496575	0.892986	0.301707	ns
79	44	7	127	27485.1	A5BV65	Uncharacterized protein (A0A2R6PLB0_ACTCC - Triosephosphate isomerase - I:90.5%; Ev:8.2e-168)	0.721765	0.233747	0.900882	0.106137	1.24816	0.293411	ns
80	45.8	7	117.98	21739.5	A5AS18	NAD(P)H dehydrogenase (quinone)	1.16813	0.203656	0.821845	0.123824	0.703559	0.0656069	ns
81	25.4	7	116.93	46694.4	A0A438EKJ2	Phosphopyruvate hydratase	0.203295	0.0321988	0.462681	0.0642845	2.27591	0.0033438	**
82	29.6	7	115.72	35017	F6I134	Uncharacterized protein (A0A6B9D0S6_9ERIC - Chloroplast triosephosphate isomerase I:84.1%; Ev:0.0)	0.268085	0.0691385	0.309021	0.0301409	1.1527	0.400408	ns
83	19.1	7	115.12	53531.5	A5AVX9	UDP-glucose 6-dehydrogenase	0.330275	0.0292143	0.27503	0.0568278	0.83273	0.208612	ns
84	21.8	7	111.98	47506.6	A5JPK7	Monodehydroascorbate reductase	0.287058	0.0963204	0.291503	0.0322446	1.01548	0.943223	ns
85	21.5	7	111.41	54058.4	F6HLJ7	Uncharacterized protein (A0A438D5K2_VITVI - Enoyl-[acyl-carrier-protein] reductase [NADH], chloroplastic - I:89.2%; v:0.0)	0.30517	0.0753876	0.223561	0.0226772	0.732577	0.147002	ns
86	30	7	107.74	37062.3	F6I076	CN hydrolase domain-containing protein	0.656257	0.204476	0.0323135	0.0389931	0.049239	0.00655353	**
87	25.1	7	107.44	35838.2	F6H6U6	Bet_v_1 domain-containing protein	1.78841	0.138521	3.34784	1.05552	1.87196	0.0641734	ns
88	29.1	7	104.59	33942	A0A438K2Q8	GTP-binding protein YPTM2	0.70517	0.256784	0.69298	0.0495485	0.982713	0.939531	ns
89	52.9	7	104.21	17355.5	A0A438JUJ6	MLP-like protein 34	1.54762	0.159082	2.31269	0.23787	1.49435	0.00980193	**
90	39.3	7	104.14	21771.5	F6GX20	4-hydroxy-4-methyl-2-oxoglutarate aldolase	0.460724	0.0595816	0.4187	0.0219731	0.908789	0.315633	ns
91	21.1	7	97.33	41849.5	D7TNE5	PHB domain-containing protein	0.26679	0.0574051	0.135748	0.0349047	0.508821	0.0278278	*
92	35	7	95.96	29701.2	F6HDM0	DUF3700 domain-containing protein	0.320568	0.0860882	0.15486	0.0711008	0.483081	0.0619412	ns
93	14	7	93.17	68270.1	A0A438JN39	Serine carboxypeptidase-like 7	0.224605	0.0546175	0.108547	0.0268483	0.48328	0.0298499	*
94	15.1	7	88.99	67587.1	F6I5I7	Methylenetetrahydrofolate reductase	0.0910447	0.0447676	0.123858	0.0413566	1.36041	0.403851	ns
95	45.7	7	88.57	18044.5	D7TA35	Usp domain-containing protein	0.0487233	0.0575022	0.213879	0.0468758	4.38968	0.0182112	*
96	5.9	7	88.43	111664	F6H5Z7	Uncharacterized protein (A0A6P6SIN4_COFAR - polyubiquitin-A-like isoform X2 - I:93.0%; Ev:0.0)	0.337804	0.113949	0.339378	0.0728651	1.00466	0.984885	ns
97	16.1	7	86.32	49037.4	A0A438DSE3	Aspartate aminotransferase	0.0975239	0.0614039	0.193501	0.0358358	1.98413	0.0795351	ns
98	12.7	7	85.36	77435.4	A0A438FBI8	Heat shock 70 kDa protein, mitochondrial	0.08427	0.011198	0.124637	0.0435068	1.47902	0.194617	ns
99	14.7	7	82.51	58610.7	A5ANH8	Uncharacterized protein (A0A6P8D8I7_PUNGR - probable mitochondrial-processing peptidase subunit beta, mitochondrial - I: 89.4%; Ev:0.0)	0.0485355	0.0115077	0.183263	0.0676244	3.77586	0.0272309	*
100	11.2	7	77.47	78558	A0A438FY27	Phenylalanine ammonia-lyase	0.0628872	0.0432438	0.0150896	0.0112776	0.239946	0.137593	ns
101	29.3	7	75.44	30724.6	F6I5L8	Prohibitin	0.124754	0.0433533	0.0432718	0.0340192	0.346856	0.0625696	ns
102	52.4	6	118.23	16386.1	F6HQM5	RRM domain-containing protein	0.960842	0.219863	1.39187	0.320308	1.44859	0.127033	ns
103	29.6	6	103.21	34426.2	A3QRB7	Chitinase class I basic	0.385119	0.181952	0.139608	0.0717336	0.362505	0.0953595	ns
104	30.6	6	102.75	29332.5	D7T7N4	RRM domain-containing protein	0.111442	0.0366067	0.030938	0.0111478	0.277617	0.0218906	*
105	27.6	6	98.67	36827.7	A0A438KGT6	Glucan endo-1,3-beta-D-glucosidase	0.381253	0.0684419	0.101192	0.0330892	0.26542	0.00309505	**
106	31.3	6	98.23	28814.6	A0A438J2L0	Chalcone-flavonone isomerase family protein	0.333367	0.0288327	0.204869	0.0524373	0.614544	0.0204877	*
107	12.6	6	98.03	64892.1	D7SLM9	Uncharacterized protein (A0A438JVD8_VITVI - RuBisCO large subunit-binding protein subunit beta, chloroplastic - I: 99.8%; Ev:0.0)	0.0343673	0.0325624	0.190231	0.0475632	5.53524	0.00942322	**
108	24.1	6	97.39	27920.6	A0A438G7L8	Glutathione S-transferase U10	0.24037	0.0547798	0.598068	0.198429	2.48811	0.0395624	*
109	20.3	6	93.08	50633	A0A438F7U8	Aspartyl protease AED3	0.369564	0.0926825	0.207578	0.054739	0.561684	0.0596368	ns
110	38	6	92.88	26365.8	A0A438BSC8	NAD(P)H dehydrogenase (quinone)	0.373224	0.067224	0.147815	0.0611926	0.396049	0.0126975	*
111	18.7	6	92.72	46640.2	F6HZE2	S-adenosylmethionine synthase	0.226153	0.0541433	0.428476	0.213384	1.89463	0.186639	ns
112	32.5	6	90.98	22797.7	A0A438GQU3	Kunitz trypsin inhibitor 2	0.349732	0.0252164	0.00562452	0.00974195	0.0160824	2.50474e-05	**
113	15	6	90.62	62134.1	D7TR81	Pyrophosphate--fructose 6-phosphate 1-phosphotransferase subunit beta	0.0812479	0.0444013	0.102744	0.0237023	1.26457	0.50052	ns
114	14.3	6	88.52	57160.9	F6H9T6	Succinate-semialdehyde dehydrogenase	0.108501	0.0378181	0.122063	0.0179287	1.125	0.604574	ns
115	15.5	6	85.95	53597.6	D7T3Q1	Uncharacterized protein (A0A2P1E344_VITVI - Glucose acyltransferase 1 - I:99.8%; Ev:0.0)	0.177295	0.0266789	0.0853347	0.0141892	0.481314	0.00620737	**
116	42.5	6	85.33	20121.8	D7T8C3	Uncharacterized protein (A0A438ISG5_VITVI - Reactive Intermediate Deaminase A, chloroplastic - I:95.9%; Ev:5e-125)	0.23844	0.0953457	0.16023	0.0366291	0.671991	0.255411	ns
117	26.1	6	84.07	34645.4	A5CAL1	Glyoxylate/hydroxypyruvate/pyruvate reductase 2KGR	0.185715	0.0735428	0.199578	0.0810761	1.07465	0.837107	ns
118	22.7	6	83.48	34516.2	A7NY33	Peroxidase 4	0.24902	0.159288	0.0361124	0.0233576	0.145018	0.0838025	ns
119	21.3	6	80.85	38501	A5BHH9	NADH-cytochrome b5 reductase	0.0867131	0.025128	0.0247949	0.00443146	0.285942	0.0136617	*
120	43.3	6	80.61	17400.5	A0A438DX36	Major allergen Pru ar 1	0.188389	0.0562505	0.0909205	0.0562107	0.48262	0.101007	ns
121	14.8	6	80.61	50439.8	A0A438G232	Glyceraldehyde-3-phosphate dehydrogenase	0.224444	0.0841038	0.264868	0.078598	1.18011	0.575875	ns
122	19.6	6	80.5	39773.9	F6I1P0	Pyruvate dehydrogenase E1 component subunit beta	0.140231	0.0167528	0.0310452	0.017056	0.221386	0.00138185	**
123	25.5	6	80.26	32967.9	F6HXL1	Proteasome subunit alpha type	0.187667	0.0571131	0.105428	0.0215107	0.561782	0.0799026	ns
124	48.6	6	79.55	16444.2	D7U3A5	Uncharacterized protein (A0A438F0P0_VITVI - Succinate dehydrogenase subunit 6, mitochondrial; I:98.8%; Ev: 2.1e-53)	0.113655	0.0397039	0.0744268	0.0267966	0.65485	0.229047	ns
125	14.5	6	78.97	46716.9	A0A438EGL3	ADP,ATP carrier protein 3, mitochondrial	0.1415	0.0490919	0.306258	0.0926775	2.16438	0.0529319	ns
126	23	6	78.25	34079.3	A5BUU4	40S ribosomal protein SA	0.0938837	0.0543776	0.416261	0.0667184	4.4338	0.00291098	**
127	12.3	6	77.53	57850.4	F6H9P9	Biotin carboxylase	0.147722	0.0604748	0.111526	0.0166224	0.754976	0.374076	ns
128	10	6	77.17	96262.9	F6H4T7	Tr-type G domain-containing protein	0.0263049	0.0455615	0.527692	0.0900403	20.0606	0.00100198	**
129	22.6	6	77.08	35547.2	D7SL25	Epimerase domain-containing protein	0.121256	0.0470017	0.114201	0.0203983	0.941815	0.823214	ns
130	33.2	6	76.96	28447.2	D7U5C1	PNP_UDP_1 domain-containing protein	0.0991664	0.0479285	0.0923394	0.0263181	0.931156	0.839368	ns
131	28.3	6	75.14	27966.6	A0A438KK24	Caffeoyl-CoA O-methyltransferase	0.201828	0.0117225	0.07232	0.0151246	0.358325	0.000302901	**
132	9.7	6	74.68	83330.4	D7U318	Dolichyl-diphosphooligosaccharide--protein glycosyltransferase subunit 2	0.176145	0.0585562	0.238993	0.0644367	1.3568	0.279359	ns
133	36.9	6	74.47	21114	F6H4Z9	UBC core domain-containing protein	0.171407	0.038114	0.176935	0.0632444	1.03225	0.903079	ns
134	18.3	6	74.35	47943.8	A0A438HF71	26S proteasome regulatory subunit 6A-like A	0.0569215	0.0373261	0.0891817	0.0267619	1.56675	0.290635	ns
135	19.9	6	72.78	38796.3	A0A438KA42	Guanine nucleotide-binding protein subunit beta-like protein	0.0604624	0.016463	0.207979	0.0279161	3.43981	0.0013996	**
136	16.1	6	71.11	42684.1	D7TKJ3	Ferredoxin--NADP reductase, chloroplastic	0	0	0.183496	0.0306639	new	0.000489139	**
137	13.6	6	68.66	68268.2	F6HFF7	Phosphoglucomutase (alpha-D-glucose-1,6-bisphosphate-dependent)	0.00932133	0.00847079	0.097288	0.0706647	10.4371	0.0989978	ns
138	16	6	68.21	41975.5	D6PT22	Alcohol dehydrogenase I	0.0724608	0.0208574	0.0273767	0.0474179	0.377814	0.206185	ns
139	39.5	6	67.98	18540.7	A5BQN6	Peptidyl-prolyl cis-trans isomerase	0.0408092	0.0121374	0.0803463	0.0380006	1.96883	0.161182	ns
140	13.8	6	67.59	60568.7	F6H0X2	Phospho-2-dehydro-3-deoxyheptonate aldolase	0.075673	0.0147152	0.180973	0.0300283	2.39151	0.00549166	**
141	20.4	6	67.26	27830.1	A3QRC1	Allene-oxide cyclase	0.141191	0.0568169	0.268355	0.107749	1.90065	0.144856	ns
142	21	6	66.94	42092.7	A0A438JK35	Bifunctional epoxide hydrolase 2	0.0742021	0.041461	0.000410142	0.000710387	0.00552737	0.0368513	*
143	43	6	66.53	17337.1	A0A438JUH8	MLP-like protein 43	0.0665558	0.0400162	0.0632861	0.0300909	0.950873	0.91539	ns
144	15.6	6	65.01	61784.4	D7T9L8	Coatomer subunit delta	0.0122273	0.01081	0.0804643	0.0173307	6.58072	0.00443257	**
145	8.2	6	64.98	121715	F6GUM1	E1 ubiquitin-activating enzyme	0.00825126	0.00904158	0.0558845	0.0132814	6.77285	0.00681501	**
146	15.8	6	64.32	47048.5	F6H0K6	L-ascorbate peroxidase	0.10512	0.0860755	0.0331913	0.0138987	0.315748	0.226245	ns
147	28.2	6	62.38	26173.7	A0A438KGZ1	Proteasome subunit beta	0.184513	0.0332102	0.0965143	0.0165119	0.523075	0.0147372	*
148	27.3	6	58.87	33330.5	D7SNB1	Uncharacterized protein (A0A438C2P8_VITVI - Salutaridine reductase - I: 93.1%; Ev:0.0)	0.151779	0.0151701	0.0627812	0.0299889	0.413635	0.0101316	*
149	9.6	6	57	72104.7	A0A438CSH7	Elongation factor 1-gamma	0	0	0.0977707	0.0374644	new	0.0106573	*
150	29	6	54.94	27698.7	D7T300	Uncharacterized protein (A0A438J1P6_VITVI - ATP synthase subunit O, mitochondrial I:99.0%; Ev:5.6e-128)	0	0	0.0741154	0.0282129	new	0.0104168	*
151	15.1	5	93.13	52925.1	A0A438ITG1	Putative cysteine protease RD21B	0.667182	0.157929	0.237345	0.0308687	0.355743	0.00983239	**
152	35.8	5	85.42	16309.4	A5B878	Nucleoside diphosphate kinase	1.72004	0.419399	1.49912	0.447191	0.871561	0.566374	ns
153	12.3	5	83.4	46853	A0A438J4E7	UBP1-associated protein 2C	0.123864	0.0135521	0.112515	0.0323056	0.908374	0.604667	ns
154	10.2	5	83.07	63705.2	A0A438D2Y0	Phosphoglycerate mutase (2,3-diphosphoglycerate-independent)	0.177073	0.0648537	0.353328	0.0129658	1.99538	0.00991141	**
155	9.4	5	77.46	68097	A0A438BVV1	Patellin-5	0.26998	0.0698299	0.13724	0.0900301	0.508332	0.113769	ns
156	60.5	5	74.82	12035.4	A5B8K3	Glutaredoxin domain-containing protein	0.364662	0.128448	0.348427	0.106916	0.955481	0.874549	ns
157	27.6	5	74.25	27432.7	A5BSR0	Proteasome subunit alpha type	0.103266	0.0329833	0.0367123	0.0317997	0.355511	0.0656335	ns
158	37.7	5	73.66	19022.2	A5BM68	TCTP domain-containing protein	0.322706	0.0143436	0.582929	0.149859	1.80638	0.0401816	*
159	7.5	5	73.44	89265.1	A0A438E0X5	Eukaryotic translation initiation factor 3 subunit F	0.125764	0.0466846	0.131067	0.0340026	1.04217	0.881342	ns
160	41.3	5	72.71	14731.3	A5ATD8	Cytochrome b5 heme-binding domain-containing protein	0.238362	0.0690841	0.12679	0.0253791	0.531921	0.0584478	ns
161	18.2	5	71.81	44028.6	D7SN69	Epimerase domain-containing protein	0.0410256	0.0151427	0.0223773	0.00721638	0.545448	0.126461	ns
162	21.3	5	71.23	29795	F6HUH2	Uncharacterized protein (A0A438JJ78_VITVI - Osmotin-like protein OSML13 - I:99.6%; Ev:0.0)	0.290437	0.148536	0.051402	0.0446248	0.176981	0.0558361	ns
163	28.4	5	70.84	27483.9	A0A438DZJ5	Peroxidase	0.204132	0.118002	0.0356055	0.0342994	0.174424	0.0763748	ns
164	17.9	5	68.62	42522.8	A0A438JJN7	Putative cinnamyl alcohol dehydrogenase 1	0.122197	0.0606517	0.0907612	0.0579195	0.742743	0.551575	ns
165	32.4	5	68.53	17230.9	A0A438JUL6	MLP-like protein 43	0.0483544	0.0223731	0.157303	0.0600341	3.25313	0.0421617	*
166	22	5	67.41	34303	F6H0Z1	Peroxidase	0.270168	0.0935357	0.114804	0.0472093	0.424935	0.0620859	ns
167	23.4	5	66.96	26454.5	A5AEX6	DLH domain-containing protein	0.186627	0.0248625	0.139933	0.0108677	0.7498	0.0407132	*
168	35.8	5	66.29	23445.1	D7TWF7	Uncharacterized protein (A0A2R6P950_ACTCC - Ras-related protein RABB1b - I:95.7%; Ev:6.7e-145)	0.0967248	0.0530911	0.0471914	0.0133909	0.487893	0.192201	ns
169	16.6	5	66.22	34907.6	A0A438HWY8	Probable 6-phosphogluconolactonase	0.110172	0.0398959	0.0324307	0.00767327	0.294365	0.0295349	*
170	47.3	5	65.83	12988.8	E2GMW2	Thioredoxin	0.151421	0.0309623	0.109168	0.0777885	0.72096	0.431403	ns
171	9.1	5	65.73	63223.2	A0A438C2W6	Aspartate--tRNA ligase	0.0267311	0.00779415	0.065278	0.019748	2.44203	0.0346874	*
172	6.6	5	65.28	94163.3	A0A438JH97	Nitrile-specifier protein 5	0.0809415	0.0472816	0.0706434	0.0322826	0.872772	0.770944	ns
173	14.9	5	65.17	42795.3	F6HHQ7	Uncharacterized protein (BLAST: A0A438EEZ6_VITVI - Putative acetyl-CoA acetyltransferase, cytosolic 2 - I:99.8%; Ev:0.0)	0.123079	0.0343778	0.0485438	0.0180831	0.394412	0.0292816	*
174	20.8	5	64.92	26904	D7SGX1	EF1_GNE domain-containing protein	0.125603	0.0776324	0.0643376	0.00717238	0.51223	0.245118	ns
175	15.7	5	64.25	35987.9	A0A438ILN2	Putative glutathione S-transferase	0.300908	0.0218019	0.293604	0.138694	0.975727	0.932532	ns
176	18.7	5	63.2	39121.7	A0A438DUK9	Protein disulfide-isomerase	0.0138382	0.0123309	0.183725	0.0400525	13.2767	0.00216714	**
177	32.8	5	62.75	16707.7	D7TH48	UBC core domain-containing protein	0.0832379	0.0164085	0.0905867	0.0450073	1.08829	0.803603	ns
178	22.5	5	62.59	22865.4	D7STF0	(3R)-hydroxymyristoyl-[acyl-carrier-protein] dehydratase	0.139901	0.00719063	0.109806	0.0525911	0.784884	0.38169	ns
179	18.4	5	62.54	36469.7	F6HSU5	Peroxidase	0.0450309	0.0314947	0.000220477	0.000381877	d.	0.0693801	ns
180	18.3	5	61.99	34728.9	A0A438C6P2	Plastid-lipid-associated protein, chloroplastic	0.0705234	0.0297717	0.00957904	0.00888645	0.135828	0.0273404	*
181	40.4	5	60.08	14871.7	A0A438EJY3	60S acidic ribosomal protein P2B	0.15279	0.0626938	0.118717	0.0188685	0.776991	0.418337	ns
182	36.5	5	59.95	18352.8	A0A438FFN6	Universal stress protein PHOS32	0.0955138	0.04207	0.159651	0.0284213	1.6715	0.0938941	ns
183	24.7	5	59.76	21953.8	D7U2N2	Uncharacterized protein (A0A5E4F0C2_PRUDU - PREDICTED: nitrogen regulatory; I:74.6%; Ev:7.6e-99)	0.0921022	0.0382284	0.0631376	0.0162526	0.685517	0.293682	ns
184	21.4	5	59.74	26402	D7TPW5	GLOBIN domain-containing protein	0.0457474	0.0383433	0.0950004	0.0489645	2.07663	0.242059	ns
185	34.4	5	59.68	22681.8	G1JT87	Glutaredoxin-dependent peroxiredoxin	0.10835	0.0204379	0.0443949	0.0314042	0.409736	0.041703	*
186	9.2	5	59.12	75263.1	A0A438GSQ3	Malic enzyme	0.0928312	0.0641805	0.0714718	0.0311049	0.769911	0.63133	ns
187	9.5	5	58.7	60844	D7TZW9	Acetyltransferase component of pyruvate dehydrogenase complex	0.0832914	0.0139446	0.0740823	0.0402232	0.889436	0.726921	ns
188	23.1	5	58.37	27973.5	D7TQB0	GST N-terminal domain-containing protein	0.181675	0.0436166	0.171269	0.0117298	0.942722	0.710241	ns
189	24.8	5	58.36	28307.8	D7U5Y4	Peptidyl-prolyl cis-trans isomerase	0.0486223	0.0201118	0.0696762	0.00486907	1.43301	0.15281	ns
190	22.4	5	58.25	27786.1	D7SKR5	L-ascorbate peroxidase	0.157148	0.0508203	0.234189	0.0184739	1.49024	0.0691166	ns
191	16.8	5	57.77	39542.6	F6H8X5	Uncharacterized protein (A0A438J6Q2_VITVI - Putative 3-hydroxyisobutyrate dehydrogenase-like 3, mitochondrial - I:99.2%; Ev:0.0)	0.13471	0.0511203	0.0748048	0.0302114	0.555304	0.155496	ns
192	10.7	5	57.66	53980.2	F6H1E8	SERPIN domain-containing protein	0.067153	0.0223873	0.0318985	0.0135168	0.475013	0.0798173	ns
193	14.4	5	57.66	61189.3	A0A438FZP1	Bifunctional aspartate aminotransferase and glutamate/aspartate-prephenate aminotransferase	0.065261	0.0191841	0.0593426	0.0277241	0.909312	0.776248	ns
194	26.8	5	57.42	28868.4	A0A438IW23	Proteasome endopeptidase complex	0.106142	0.0451308	0.0348029	0.017466	0.327891	0.0630821	ns
195	9.9	5	57.09	59017.9	A5C1I0	Carboxypeptidase	0.125528	0.0114318	0.0888798	0.0176056	0.708046	0.0390117	*
196	16.7	5	55.85	33828.7	A5C9Z5	Uncharacterized protein (A0A5B7ATL7_DAVIN - Putative V-type proton ATPase subunit E-like - I:67.8%; Ev:4.5e-116)	0.0610704	0.0270854	0.0251	0.02697	0.411001	0.178441	ns
197	22.8	5	55.67	27475.9	A5AXI5	Proteasome subunit alpha type	0.0532279	0.0461179	0.0336938	0.00821743	0.633011	0.5101	ns
198	16.6	5	52.96	41443.7	A0A438EP80	UDP-glucuronic acid decarboxylase 5	0.0460696	0.0428863	0.0266513	0.0257473	0.578499	0.538183	ns
199	31.7	5	47.64	21164.9	A0A438IQU7	Major allergen Pru ar 1	0.0141551	0.00716193	0	0	d.	0.0266993	*
200	44.5	5	47.58	20679.7	A5C504	Uncharacterized protein (A0A6P5ZFB9_DURZI - ADP-ribosylation factor-like protein 8a - I:96.7 %; Ev:6.4e-128)	0.0132664	0.0229782	0.115241	0.0674657	8.68664	0.0683428	ns
201	27.2	5	43.95	20017.3	F6H6C2	S10_plectin domain-containing protein	0.00724153	0.00777304	0.0865586	0.0530201	11.9531	0.0623927	ns
202	16.7	4	83.94	30241.4	Q2HZF5	Aquaporin PIP2	0.256466	0.121746	0.376789	0.0314073	1.46915	0.172753	ns
203	23.2	4	70.58	25546.4	Q9FS46	Putative aquaporin	1.62184	0.126868	1.05804	0.143633	0.652368	0.00700359	**
204	15.8	4	67.99	30096.9	A5B427	Uncharacterized protein (Q2I313_VITPS - Cyclase - I:97.7%; Ev:0.0)	0.24549	0.0612592	0.228834	0.029216	0.932152	0.692658	ns
205	14	4	67.54	40476.8	C0KY93	Leucoanthocyanidin dioxygenase	0.268715	0.0169669	0.234839	0.0181182	0.873931	0.0773375	ns
206	13.9	4	65.61	37613.2	F6GUN2	Uncharacterized protein (A0A438JV74_VITVI - Mitochondrial dicarboxylate/tricarboxylate transporter DTC - I:91.9%; Ev:0.0)	0.0625767	0.0465481	0.0970525	0.0206086	1.55094	0.305874	ns
207	31.9	4	64.45	17906.4	A0A438H6L2	60S ribosomal protein L12	0.18121	0.0302184	0.291129	0.105237	1.60659	0.157048	ns
208	11.7	4	64.07	42581.8	A0A438JVD2	Peroxidase	0.354713	0.0590268	0.150215	0.0472033	0.423482	0.00940247	**
209	17.5	4	61.71	32665.1	A0A438FD43	Mitochondrial outer membrane protein porin of 36 kDa	0.227583	0.0514549	0.23177	0.0885713	1.0184	0.946957	ns
210	21.6	4	61.7	24589.4	F6HAD6	EF1_GNE domain-containing protein	0.0718878	0.0811222	0.102656	0.068061	1.428	0.641227	ns
211	18.9	4	60.87	25053.7	D7T0M7	Proteasome subunit beta	0.0806802	0.0375266	0.0480548	0.00589817	0.59562	0.211077	ns
212	20.5	4	60.84	17080.3	F6HFG9	Bet_v_1 domain-containing protein	0.264218	0.0768219	0.419053	0.125928	1.58602	0.1432	ns
213	58.1	4	60.22	9109.4	D7UBY5	HMA domain-containing protein	0.117492	0.0374469	0.0788876	0.0201053	0.671428	0.190782	ns
214	10.5	4	60	47642.1	F6HVD5	Peptidase A1 domain-containing protein	0.25884	0.0612051	0.171664	0.0249399	0.663206	0.0843564	ns
215	10.7	4	59.95	44535	D7T2N7	Uncharacterized protein (B9T526_RICCO - Late embryogenesis abundant protein Lea14-A, putative - I:84.1%; Ev:0.0)	0.211133	0.0429699	0.121627	0.0215216	0.57607	0.0321021	*
216	15.2	4	58.08	29403.7	A5AQ65	Uncharacterized protein (A0A438KQ38_VITVI - Mitochondrial outer membrane protein porin 2 - I:85.5%; Ev:1.2e-171)	0.0644139	0.00667622	0.0244674	0.00861286	0.379847	0.00315261	**
217	28.6	4	58.05	15993	A5C4J2	Uncharacterized protein (A0A218XZE3_PUNGR - 40S ribosomal protein S19-3 - I:93.0%; Ev:2e-95)	0.0659716	0.00411007	0.15677	0.0503116	2.37632	0.0356824	*
218	7.4	4	58.01	58145.8	A5ASG9	Uncharacterized protein (A0A438D0K6_VITVI - Flowering locus K-likey domain; I: 91.3%; Ev:0.0)	0.0578408	0.0134958	0.044455	0.00903051	0.768575	0.226537	ns
219	8.4	4	55.85	70909.7	A5BR81	Polyadenylate-binding protein	0.0441231	0.0307616	0.0308042	0.0221757	0.698141	0.575814	ns
220	8.1	4	55.29	71131	A0A438HHQ6	Pyruvate decarboxylase	0.113849	0.0161626	0.0677769	0.0479123	0.595322	0.18967	ns
221	19.5	4	55.11	25583.5	D7T9I6	Proteasome subunit alpha type	0.158858	0.0124406	0.127767	0.021494	0.804282	0.0959802	ns
222	28.7	4	55.06	19985.5	A0A438IHM0	Glutaredoxin-dependent peroxiredoxin	0.327678	0.0563433	0.336785	0.0697319	1.02779	0.86889	ns
223	33.3	4	54.88	18340.8	F6H727	Usp domain-containing protein	0.257972	0.109471	0.322723	0.043575	1.251	0.395075	ns
224	10.3	4	54.49	64493.3	F6H6V6	Uncharacterized protein (A0A438JIJ5_VITVI - Senescence-associated carboxylesterase 101 - I:78.6%; I:0.0)	0.0218848	0.0100939	0.0914075	0.0118088	4.17677	0.00149255	**
225	35.4	4	54.41	20546.1	A0A438GP42	NAD(P)H dehydrogenase (quinone)	0.133676	0.030408	0.0886188	0.0431582	0.662938	0.213428	ns
226	9.4	4	54.2	56683	A0A438EQN8	Acetylornithine deacetylase	0.0849743	0.00676369	0.0323447	0.0329398	0.380641	0.0534914	ns
227	13.3	4	53.99	52863.7	A0A438DXZ7	Selenium-binding protein 1	0.0961302	0.0617079	0.0202461	0.00446209	0.210611	0.10084	ns
228	12.7	4	53.78	40851.8	A0A438JPS3	GTP-binding nuclear protein Ran1B	0.0158114	0.0155198	0.198405	0.00823852	12.5482	5.60098e-05	**
229	21.7	4	53.6	32229.2	D7TKQ8	Coatomer subunit epsilon	0.0931487	0.0201491	0.0618061	0.0280589	0.663521	0.191158	ns
230	15.6	4	53.56	31468.8	A0A438KKU7	Stem-specific protein TSJT1	0.0624658	0.0075367	0.0159699	0.0118259	0.255659	0.0045561	**
231	30.5	4	53.08	22076.1	D7U2H1	Uncharacterized protein (A0A6P9E3B0_JUGRE - GTP-binding protein SAR1A isoform X1 - I: 99.5%; Ev:6.6e-139)	0.192619	0.0176365	0.240871	0.0514135	1.2505	0.198969	ns
232	23.1	4	53.06	24124.6	A0A438KHW4	Glutathione transferase	0.211529	0.0141015	0.349329	0.0779009	1.65144	0.0393625	*
233	6.6	4	52.27	75671.3	A5C9P9	Aminotran_1_2 domain-containing protein	0.0297637	0.0147676	0.0293003	0.00805738	0.984433	0.964238	ns
235	7.8	4	51.67	73644.5	A0A438KDE7	Succinate--CoA ligase [ADP-forming] subunit beta, mitochondrial	0.101134	0.0666463	0.0653065	0.0535252	0.645741	0.508057	ns
236	12.8	4	51.12	38922.8	A0A438KF29	ER membrane protein complex subunit 4	0.0620064	0.0365878	0.0446145	0.0131186	0.719515	0.481598	ns
237	23	4	50.62	24872.2	D7TP00	Glutathione transferase	0.210488	0.0205333	0.220092	0.0257384	1.04563	0.639967	ns
238	29.3	4	50.46	23831.6	F6H0Y3	Uncharacterized protein	0.184228	0.129485	0.0123848	0.00175886	0.0672258	0.083082	ns
239	6	4	50.41	63222.6	D7TJI9	Pyruvate decarboxylase	0.181132	0.0281713	0.0624877	0.0179479	0.344984	0.00354144	**
240	19.4	4	49.5	25628.2	A0A438JAE2	Glutathione S-transferase U8	0.0531889	0.0274139	0.075275	0.02298	1.41524	0.345127	ns
241	15.5	4	49.36	36878.2	F6HS56	Aldo_ket_red domain-containing protein	0.0963209	0.0443324	0.150145	0.0325478	1.55879	0.165305	ns
242	18	4	48.48	23915	A0A438GLJ0	Peptidyl-prolyl cis-trans isomerase	0.0275962	0.0279764	0.0507931	0.0102463	1.84058	0.248778	ns
243	25.4	4	48.09	24475.8	A0A438BVA0	Uncharacterized protein	0.0686458	0.0269812	0.0300548	0.0100251	0.437824	0.0809387	ns
244	25.4	4	47.28	19358.8	D7T2N4	6,7-dimethyl-8-ribityllumazine synthase	0.0509598	0.0346837	0.0655756	0.0367707	1.28681	0.642801	ns
245	14.6	4	46.78	31581.4	D7SZJ5	PAP_fibrillin domain-containing protein	0.0904758	0.049011	0.0156628	0.0102017	0.173116	0.0607854	ns
246	8.5	4	46.73	67363.7	A0A438FMR0	Ferredoxin--nitrite reductase, chloroplastic	0	0	0.0826646	0.0236359	new	0.0037486	**
247	14	4	46.45	25675.9	A5BVN4	Nucleoside diphosphate kinase	0.096991	0.030118	0.138439	0.00604166	1.42733	0.0796357	ns
248	29.1	4	46.3	15182.1	A0A438BU98	Cytochrome b5 isoform E	0.0697109	0.0130657	0.0409521	0.0197913	0.587456	0.103604	ns
249	5.4	4	46.23	93696.3	A5B174	Uncharacterized protein (F6HTS3_VITVI - Aldo_ket_red domain-containing protein - I:87.3%; Ev:0.0)	0.040062	0.0296675	0.048536	0.00378533	1.21152	0.649306	ns
250	5	4	46.12	112069	F6HNB7	Carboxypeptidase	0.0520949	0.00464159	0.0448014	0.0270329	0.859996	0.669034	ns
251	27.7	4	45.95	23407.7	A5AY34	Oxidored_q6 domain-containing protein	0.0094719	0.00605291	0.0410762	0.0138455	4.33664	0.0223057	*
252	10.8	4	45.29	53881.2	A0A438FZ83	NADP-dependent glyceraldehyde-3-phosphate dehydrogenase	0.0697119	0.041108	0.0402306	0.021896	0.577099	0.334503	ns
253	13.2	4	45.21	41340.8	A5BL32	S-(hydroxymethyl)glutathione dehydrogenase	0.136577	0.057537	0.0472096	0.0239355	0.345664	0.0679275	ns
254	12.9	4	44.56	33842.1	F6GX19	Isopentenyl-diphosphate Delta-isomerase	0.068859	0.0256419	0.0342644	0.00115089	0.497602	0.0798632	ns
255	23	4	44.5	19002.2	F6HUD1	Glutathione peroxidase	0.0793486	0.0693513	0.0945866	0.0486536	1.19204	0.770948	ns
256	17	4	44.18	39579	D7UBZ3	PKS_ER domain-containing protein	0.0460134	0.0218039	0.0211766	0.036679	0.460227	0.370412	ns
257	15.8	4	43.71	40206.7	Q1PSI9	L-idonate 5-dehydrogenase	0.00514947	0.0047462	0.0802764	0.0201711	15.5893	0.00328375	**
258	23.7	4	43.56	14325.3	A5AY31	Uncharacterized protein (A0A2P5FS54_TREOI - ATPase, F0 complex, subunit G, mitochondrial - I:91.0%; Ev:7.4e-79)	0.0453349	0.0147429	0.0501224	0.00877169	1.1056	0.654101	ns
259	23.6	4	43.16	19883.7	D7SHN0	Uncharacterized protein (A0A200RAY6_9MAGN - Alcohol dehydrogenase superfamily - I:78.0%; Ev:8.7e-100)	0.0570291	0.00455495	0.074768	0.0302505	1.31105	0.372037	ns
260	34.6	4	42.73	19871.8	E0CP35	Adenine phosphoribosyltransferase	0.205785	0.146766	0.170026	0.0874273	0.826232	0.735283	ns
261	27.8	4	42.64	14706.9	D7SUP9	Cytochrome b-c1 complex subunit 7	0.0534547	0.00904168	0.0384013	0.0253355	0.71839	0.38731	ns
262	15.2	4	42.21	58572.9	D7TFV8	Methylmalonate-semialdehyde dehydrogenase (CoA acylating)	0.0213637	0.0144409	0.0305281	0.0310765	1.42897	0.667297	ns
263	16.1	4	41.99	34827.5	D7THA1	MPN domain-containing protein	0.0306815	0.0531419	0.0473143	0.0496976	1.54211	0.712355	ns
264	10.5	4	41.78	52244.8	F6HCP2	Glycosyltransferase	0.0343436	0.00628276	0.0251271	0.00197979	0.73164	0.0724997	ns
265	9.4	4	41.3	44146.1	D7T3J3	Proline iminopeptidase	0.0484037	0.00860634	0.012365	0.000618368	0.255456	0.00193725	**
266	29.7	4	41.29	16390.5	A0A438JXF7	Actin-depolymerizing factor 1	0.0437051	0.0417848	0.136391	0.0525237	3.12071	0.0750133	ns
267	34.4	4	40.43	15827	D7UDY0	Peptidylprolyl isomerase	0.0126923	0.0127195	0.0415282	0.0340841	3.27192	0.241729	ns
268	12.1	4	40.04	50196.2	A5CAF8	Phosphoglycerate kinase	0.0495523	0.0124996	0.0716917	0.0426989	1.44679	0.437348	ns
269	20.3	4	39.83	21938.8	D7T6T0	Glutaredoxin-dependent peroxiredoxin	0.0156039	0.0135158	0.0649535	0.0153337	4.16265	0.0138982	*
270	15.1	4	39.76	29216	A0A438GIC6	Thioredoxin M4, chloroplastic	0.028128	0.0174135	0.014121	0.0135213	0.502026	0.332916	ns
271	6.5	4	39.1	81944.5	F6HSN0	Uncharacterized protein (A0A1U8B5V9_NELNU - NADH dehydrogenase [ubiquinone] iron-sulfur protein 1, mitochondrial; I:87.6%; Ev:0.0)	0.0239649	0.019794	0.051763	0.0438827	2.15995	0.373836	ns
272	6	4	38.99	94007.2	F6GXY4	Uncharacterized protein	0.0341576	0.0449199	0.0103798	0.0179783	0.303879	0.442617	ns
273	35.8	4	38.5	19070.7	D7U4I8	Usp domain-containing protein	0.0249926	0.00743848	0	0	d.	0.00434112	**
274	37.1	4	37.97	10567	D7T1A7	Uncharacterized protein (A0A2I0L942_PUNGR - 10 kDa chaperonin, mitochondrial-like - I:91.8%; Ev:4.6e-59)	0.0248615	0.00819197	0.00877814	0.0152042	0.353082	0.182046	ns
275	10.5	4	36.97	55942.2	D0VBC7	3-phosphoshikimate 1-carboxyvinyltransferase	0.0652442	0.0264848	0.072115	0.0294415	1.10531	0.778757	ns
277	19.1	4	36.8	38501.2	A0A438G145	Glutelin type-D 1	0.0174074	0.0157622	0.0137929	0.0238899	0.792355	0.83756	ns
278	8.3	4	35.03	52958.6	F6HLB4	Glutamate dehydrogenase	0.0175928	0.0062365	0.0587607	0.0581231	3.34005	0.289544	ns
279	24.2	4	34.73	23159.6	D7SV30	DUF2012 domain-containing protein	0.00144798	0.00250797	0.0281533	0.0352209	19.4432	0.260372	ns
280	15.4	4	34.53	29860.5	A5B6U5	Proliferating cell nuclear antigen	0.0508823	0.026051	0.00252347	0.00437077	0.0495942	0.0338283	*
281	5.4	4	33.4	80784.2	A5AX56	Uncharacterized protein (A0A438CD92_VITVI - Protein EDS1L - I: 91.8%; Ev:0.0)	0.0440058	0.038121	0.0698464	0.0253277	1.58721	0.383488	ns
282	21.9	3	55.95	26890.2	A5B894	Uncharacterized protein (A0A438G3B7_VITVI - Succinate dehydrogenase subunit 5, mitochondrial - I:94.2%; Ev:3.7e-166)	0.183265	0.0260387	0.136542	0.0345455	0.745053	0.134721	ns
283	6.5	3	54.49	79852	A0A438EXH9	Far upstream element-binding protein 2	0.0836342	0.019011	0.0569933	0.0204405	0.68146	0.173673	ns
284	16.4	3	52.48	30864.2	L7NSW9	Plasma membrane 11 aquaporin	0.187207	0.0303032	0.264489	0.0891553	1.41281	0.228222	ns
285	5.5	3	51.74	77498.1	A0A438GIH4	Succinate dehydrogenase [ubiquinone] flavoprotein subunit, mitochondrial	0.0508139	0.014542	0.0666147	0.0211293	1.31095	0.346101	ns
286	15.4	3	51.08	31000.4	A5BEM8	Uncharacterized protein (A0A2R6QSQ9_ACTCC - Glyoxylate/succinic semialdehyde reductase; I:88.3%; Ev:0.0)	0.0935444	0.0314451	0.0741682	0.0219258	0.792866	0.430743	ns
287	22.6	3	50.47	18372.7	F6HML1	Mitochondrial protein YMF19	0.0933477	0.0136207	0.101566	0.00791309	1.08804	0.417296	ns
288	16.3	3	49.41	23196.4	F6I1D5	Uncharacterized protein (A0A438G5P1_VITVI - Non-specific phospholipase C4 - I:100.0%; Ev:1.8e-149)	0.0893041	0.0325616	0.0593726	0.0197094	0.664836	0.244836	ns
289	14	3	48.78	41469.7	F6H6H8	Glyco_hydro_18 domain-containing protein	0.055046	0.0212131	0	0	d.	0.0108682	*
290	16.2	3	48.32	23810.7	F6HZ19	Germin-like protein	0.142874	0.0411563	0.0710667	0.0189992	0.497408	0.0517058	ns
291	12.7	3	47.22	31150.9	D7TVK9	PCI domain-containing protein	0.102565	0.0173066	0.0968696	0.024791	0.94447	0.760571	ns
292	24.5	3	47.21	23205.3	E0CR38	Proteasome subunit beta	0.164614	0.0682889	0.121521	0.0294028	0.738217	0.372232	ns
293	11.2	3	45.84	43392.2	A0A438CV32	Stilbene synthase 1	0.515197	0.131197	0.495545	0.08753	0.961854	0.83968	ns
294	21.7	3	45.39	31757.7	A5C5U0	Peroxidase	0.118371	0.101137	0.00748869	0.0129708	0.0632646	0.132739	ns
295	12.3	3	44.81	21981	A5C2G6	Peptidyl-prolyl cis-trans isomerase	0.0808338	0.0180208	0.0974664	0.0248722	1.20576	0.401376	ns
296	15.4	3	44.15	29421.9	D7SHR6	Carbonic anhydrase	0.145867	0.0388572	0.0933812	0.0206726	0.64018	0.107786	ns
297	15.6	3	43.8	28652.2	D7TDF1	Carbonic anhydrase	0.113957	0.0591177	0.123085	0.0351509	1.08011	0.82946	ns
298	15	3	43.44	39588.8	A5ASV7	GFO_IDH_MocA domain-containing protein	0.0471145	0.0653686	0.0424124	0.00683733	0.900198	0.90736	ns
299	29.4	3	43.05	14934.8	A0A438EB33	40S ribosomal protein S27	0.123873	0.0418494	0.181384	0.0381902	1.46427	0.15354	ns
300	16.2	3	43.03	34345.9	A5AXI6	60S acidic ribosomal protein P0	0.00875312	0.0151608	0.211073	0.0472448	24.1141	0.0021202	**
301	4.7	3	42.38	108283	F6HCS7	Uncharacterized protein (A0A5N6QUJ3_9ROSI - Peptidase_M3 domain-containing protein - I:81.0%; Ev:0.0)	0.0435448	0.0403813	0.0820946	0.0362623	1.88529	0.286004	ns
302	11.2	3	42.24	43278.9	I6W5Q8	Stilbene synthase	0.269911	0.0841409	0.315226	0.142857	1.16789	0.660606	ns
303	15.5	3	41.53	35933	A0A438JN15	L-galactose dehydrogenase	0.0115217	0.00694301	0.0493928	0.0408516	4.28695	0.188594	ns
304	4.7	3	41.15	101541	A5AGI7	Citrate synthase	0.133879	0.0347935	0.0706752	0.0227623	0.527905	0.0580078	ns
305	13.6	3	40.44	29798.4	A0A438K1I8	Gamma carbonic anhydrase 1, mitochondrial	0.131128	0.0813154	0.0545462	0.0393975	0.415975	0.216016	ns
306	17.2	3	40.41	29848.2	F6I0Z8	Plasma membrane 22 aquaporin	0.0427061	0.00851822	0.119913	0.0197613	2.80786	0.00341264	**
307	10.5	3	40.37	32792.2	F6HGK8	Uncharacterized protein (A0A438II20_VITVI - Putative 3-hydroxyisobutyrate dehydrogenase-like 1, mitochondrial ; I:100.0%; Ev: 2e-162)	0.0401444	0.0169232	0.03469	0.0103366	0.864131	0.658641	ns
308	20.5	3	39.98	17781.9	F6I2M2	Uncharacterized protein (A0A2P2JK15_RHIMU - Protein mago nashi isogeny - I:95.4%; Ev: 3.8e-104)	0.0306286	0.00612962	0.0257021	0.00354369	0.839154	0.29456	ns
309	3.4	3	39.91	131478	A5BNJ1	Uncharacterized protein (E0CRX8_VITVI - Protein kinase domain-containing protein - I:96.2%; Ev:0.0)	0.0324193	0.0424067	0.0321218	0.020976	0.990823	0.991832	ns
310	9.4	3	39.88	40945.5	I6QTM2	SGT1	0.045353	0.0272589	0.0596881	0.0199088	1.31608	0.502798	ns
311	45.4	3	39.84	10236.6	D7SHY6	Uncharacterized protein	0.046882	0.0166899	0.0251565	0.0175573	0.536593	0.195292	ns
312	4.2	3	39.75	87502.2	A0A438IME5	H(+)-exporting diphosphatase	0.040503	0.0118761	0.054264	0.0234892	1.33975	0.416389	ns
313	9.3	3	39.32	56924.8	F6HMP3	3-isopropylmalate dehydratase	0.0144278	0.0188092	0.0157667	0.0181575	1.0928	0.933578	ns
314	4.8	3	39.31	67572.3	A0A024FS61	Polyphenol_oxidase	0.038661	0.00900969	0.182838	0.0826447	4.72925	0.0397914	*
315	8.8	3	39.29	50216.7	F6HFI0	Carboxypeptidase	0.0325306	0.0151117	0.0759217	0.0255362	2.33386	0.0644699	ns
316	4.2	3	38.37	75143.4	A0A438K3T0	Pyrophosphate--fructose 6-phosphate 1-phosphotransferase subunit alpha	0.0316151	0.0149958	0.0596234	0.0102578	1.88592	0.0558002	ns
317	4.3	3	38.23	87152.7	A0A438D490	Heat shock cognate protein 80	0	0	0.07993	0.0392288	new	0.02425	*
318	5.6	3	37.46	53455.5	A0A438K1J2	Proteasome subunit alpha type-1-B	0.060454	0.0690313	0.124091	0.0311481	2.05265	0.219259	ns
319	14.4	3	37.23	27322.6	D7U564	Proteasome subunit alpha type	0.0270576	0.00852283	0.0780973	0.05407	2.88633	0.181605	ns
320	16.2	3	37.11	25455.7	D7U865	40S ribosomal protein S12	0.0868927	0.0202806	0.0949515	0.0227163	1.09274	0.670487	ns
321	8.1	3	37.08	43031.4	A0A438E3X6	Ferritin	0.012325	0.0177642	0.13268	0.0191738	10.7651	0.0013395	**
322	8.2	3	36.88	44503.5	F6HT17	PCI domain-containing protein	0.0093093	0.0122566	0.030711	0.00520697	3.29896	0.0496341	*
323	5.9	3	36.8	72495.3	A0A438D9B1	Glucose-6-phosphate 1-dehydrogenase	0	0	0.0287993	0.00629245	new	0.00137068	**
324	7.1	3	36.65	50681.2	F6HBK3	Aminotran_1_2 domain-containing protein	0.0746791	0.0463721	0.0827046	0.0571963	1.10747	0.859454	ns
325	7.9	3	36.48	30894.5	A0A438CTH2	Mitochondrial outer membrane protein porin of 34 kDa	0.097205	0.0189661	0.0418226	0.00170304	0.430251	0.00729507	**
326	10.2	3	36.38	31810.4	A0A438BZE4	Putative aquaporin PIP1-2	0.0205599	0.00871181	0.0383435	0.0340483	1.86497	0.430278	ns
327	6.6	3	36.23	56667.9	A0A438IW82	Pectinesterase	0.0298396	0.0211889	0.0323164	0.0203326	1.083	0.890923	ns
328	7.5	3	36.23	43573.8	A0A438JAG9	Thioredoxin-dependent peroxiredoxin	0.0934577	0.0442835	0.0582187	0.0382768	0.622941	0.355935	ns
329	10.8	3	36.21	35614	A0A438E0T9	Putative signal peptidase complex subunit 2	0.0236864	0.0247703	0.044574	0.00821877	1.88184	0.237939	ns
330	22.2	3	36.08	14361.1	A9UFY2	Thioredoxin h-type	0.0506986	0.00791482	0.0226552	0.0112451	0.446862	0.0241821	*
331	12	3	35.95	58044.6	F6GTS3	T-complex protein 1 subunit delta	0	0	0.0865802	0.0763232	new	0.120885	ns
332	36.6	3	35.57	14234.1	A5AQ89	Profilin	0.112591	0.017495	0.113088	0.0115936	1.00441	0.969244	ns
333	5.5	3	35.44	69383.5	A5AL54	Leuk-A4-hydro_C domain-containing protein	0.0438232	0.0227018	0.0154535	0.0159112	0.352632	0.151001	ns
334	30.7	3	35.37	14403.3	A5B4N7	V-type proton ATPase subunit F	0.0373814	0.0323743	0.00937163	0.00819209	0.250703	0.219945	ns
335	2.6	3	35.28	145585	A0A438K994	Citrulline--aspartate ligase	0.025302	0.0438243	0.185325	0.013716	7.32452	0.00379875	**
336	6.1	3	34.95	60741.2	F6H710	Uncharacterized protein (A0A200QSZ3_9MAGN - Galactokinase - I:87.6%; Ev:0.0)	0.0814364	0.0633959	0.0149076	0.0129108	0.183058	0.149495	ns
337	7.9	3	34.91	38205.5	F6I510	Uncharacterized protein (A0A438G5R9_VITVI - Putative glutathione S-transferase parC - I:99.1%; Ev:1.7e-161)	0.0539307	0.0169764	0.158592	0.041508	2.94066	0.0155743	*
338	9.3	3	34.87	51494.9	F6HTU0	PCI domain-containing protein	0.0282471	0.0323879	0.032925	0.0184296	1.1656	0.838516	ns
339	5.3	3	34.77	57888.8	A0A438C4S1	Protein RETICULATA-related 4, chloroplastic	0.03329	0.00962041	0.022638	0.0124705	0.680024	0.306451	ns
340	16.5	3	34.65	21797.5	D7SM33	ATP-synt_DE_N domain-containing protein	0.0287246	0.0281358	0.0169641	0.00885043	0.590578	0.52779	ns
341	3.3	3	34.61	100300	F6HDN6	Lipoxygenase	0.0308498	0.0195588	0.0484961	0.0310826	1.57201	0.452063	ns
342	3.2	3	34.58	115883	A5B9D4	Uncharacterized protein	0.0334624	0.0579587	0.0104821	0.00696642	0.313251	0.532774	ns
343	7	3	34.44	66562.1	A0A438DWV2	Dihydrolipoyl dehydrogenase 2, chloroplastic	0.00324595	0.00562215	0.00252873	0.00219	0.779041	0.846931	ns
344	25	3	34.08	12292.8	B2LXS2	Mitochondrial cytochrome c	0.0564829	0.0150843	0.0678641	0.0218833	1.2015	0.499463	ns
345	5.1	3	33.88	77199	F6HIK4	Peroxidase	0.00984502	0.00261097	0.0444736	0.0128864	4.51737	0.0103253	*
346	4	3	33.53	93653.8	A0A438JTD3	Dolichyl-diphosphooligosaccharide--protein glycosyltransferase 48 kDa subunit	0	0	0.0235538	0.0127304	new	0.032756	*
347	4.1	3	33.34	86225.1	A0A438F6R2	T-complex protein 1 subunit gamma	0.014624	0.00721151	0.0630016	0.0159037	4.3081	0.00865791	**
349	13.3	3	33.28	39681.8	F6HAA8	Str_synth domain-containing protein	0.00841422	0.011255	0.000897651	0.00155478	0.106683	0.315747	ns
350	15.5	3	33.08	27202	D7SGV3	ATP:AMP phosphotransferase	0.0399095	0.0412246	0.070551	0.0663983	1.76778	0.534355	ns
351	36.9	3	32.82	9364.6	A0A438EK83	Small nuclear ribonucleoprotein G	0.0558892	0.0104891	0.0337071	0.0390257	0.603106	0.39557	ns
352	32	3	32.73	23235.7	F6HJ97	Uncharacterized protein (A0A6P5SEG7_PRUAV - DNA repair RAD52-like protein 2, chloroplastic - I:82.1%; Ev:1.3e-81)	0.0931798	0.038067	0.0507199	0.0339174	0.544322	0.222645	ns
353	7.8	3	32.55	50322.4	A5BXT5	Guanosine nucleotide diphosphate dissociation inhibitor	0.0342502	0.0033392	0.0245394	0.00679648	0.716476	0.090498	ns
354	6.2	3	32.32	56522	A0A438KBK6	Betaine aldehyde dehydrogenase 1, chloroplastic	0.0201733	0.0180517	0.0237151	0.00526681	1.17557	0.760602	ns
355	36.8	3	32.28	10339.5	D7U9C9	Uncharacterized protein (A0A6P4BI28_ZIZJJ - MICOS complex subunit Mic10-like isoform X1 - I: 77.1%; Ev:4e-48)	0.0698588	0.0614355	0.000889676	0.00086338	0.0127353	0.123771	ns
356	2.7	3	32.06	134424	A0A438ELT9	Lipoxygenase	0.0105359	0.00912454	0.0382195	0.0176623	3.62755	0.0734002	ns
358	10.6	3	31.81	49193.3	D7TS82	Uncharacterized protein (A0A438HVE1_VITVI - 3-ketoacyl-CoA thiolase 2, peroxisomal - I:99.3%; Ev:0.0)	0.0752913	0.097937	0.0128978	0.00479854	0.171306	0.33226	ns
359	16.6	3	30.92	25074.3	F6GXA8	Uncharacterized protein (A0A2I4FHQ6_JUGRE - ADP-ribosylation factor 1-like - I:97.1%; Ev:3.8e-118)	0.0243634	0.0203597	0.0156836	0.0137926	0.643739	0.574017	ns
360	5.2	3	30.91	76956.4	D7SH83	Diadenosine tetraphosphate synthetase	0	0	0.021676	0.0169691	new	0.0913724	ns
361	4.9	3	30.7	90439.8	D7T777	Peptidase_S9 domain-containing protein	0.014253	0.0141995	0.0171594	0.00266555	1.20392	0.745076	ns
362	8.4	3	30.63	37092.6	F6GWS4	Peroxidase	0.0195622	0.0190347	0.0201558	0.0208621	1.03034	0.972704	ns
363	8.9	3	30.33	54585.8	F6HQI7	Uncharacterized protein (A0A438EL45_VITVI - Allene oxide synthase 3 - I:93.4%; Ev:0.0)	0.0703522	0.064133	0.0773754	0.0490787	1.09983	0.887557	ns
364	7.3	3	29.92	51744.8	D7TW88	3-hydroxy-3-methylglutaryl coenzyme A synthase	0.0473094	0.0281588	0.0570823	0.0130301	1.20657	0.614368	ns
365	12.5	3	29.41	21559.9	F6HQY9	Uncharacterized protein (A0A438JXD6_VITVI - 40S ribosomal protein S15a - I:100.0%; Ev:1.1e-88)	0.000684157	0.00118499	0.0324138	0.0287028	47.3777	0.128291	ns
366	13.9	3	28.91	27038	F6HEA4	Uncharacterized protein (A0A438H206_VITVI - Glutathione transferase GST 23 - I:97.0%; Ev: 4.7e-167)	0.0301469	0.0373838	0.0200711	0.00229292	0.665775	0.66549	ns
367	10.8	3	27.86	34225.8	H2DL86	Plastid lipid-associated protein	0.0436161	0.0219282	0.0112851	0.0195463	0.258736	0.129291	ns
368	9.2	3	27.53	42445.2	F6I452	Oxidored_FMN domain-containing protein	0.0110447	0.0103514	0.000388092	0.000672195	0.0351381	0.149794	ns
369	9.1	2	41.79	30547.9	Q9M7B5	Putative aquaporin PIP2-1	0.0471854	0.00954963	0.0305872	0.0119546	0.648235	0.133445	ns
370	4.6	2	38.09	65028	A0A438K358	Hsp70-Hsp90 organizing protein 1	0	0	0.0187176	0.00234755	new	0.000159346	**
371	9.1	2	35.82	31569.7	F6HC76	Superoxide dismutase	0.0523886	0.0257965	0.0424217	0.00179765	0.809752	0.540942	ns
372	25.9	2	34.58	16914	A5AFH3	ML domain-containing protein	0.20974	0.079427	0.0909841	0.0120729	0.433794	0.0626191	ns
373	9.7	2	33.89	50677.8	E0CP87	Patatin	0.158489	0.0396703	0.118032	0.0453915	0.74473	0.309694	ns
374	14.6	2	33.41	32882.5	A0A438FTB7	Macrophage migration inhibitory factor-like	0.233657	0.0748901	0.190638	0.0581193	0.81589	0.475814	ns
375	12	2	33.36	26058.7	F6HLE8	Ribosomal_S7 domain-containing protein	0.0210024	0.0214577	0.0729144	0.00561024	3.47171	0.0154245	*
376	21.5	2	31.92	12640.5	A5BYX3	NADH-u_ox-rdase domain-containing protein	0.059137	0.0202461	0.0489698	0.0181473	0.828074	0.55248	ns
377	4.9	2	31.66	51972.6	F6H3K6	Peptidase A1 domain-containing protein	0.0276285	0.0214414	0.0389895	0.00370226	1.41121	0.416944	ns
378	8.6	2	31.55	27256.1	F6GSZ1	RRM domain-containing protein	0.0435738	0.00854132	0.0265442	0.00258655	0.60918	0.0297906	*
379	16.7	2	31.54	25433.8	A0A438J7X4	Ubiquitin-conjugating enzyme E2-17 kDa	0.0859767	0.0077253	0.12767	0.0214238	1.48494	0.0338273	*
380	7.5	2	30.6	32924.4	A0A438E8K3	20 kDa chaperonin, chloroplastic	0.0133576	0.0231361	0.0476601	0.0092573	3.56801	0.0756405	ns
381	11.5	2	30.59	15941.4	A0A438FQQ4	Protein phloem 2-like A9	0.551238	0.146912	0.806267	0.0919214	1.46265	0.0633798	ns
382	6.7	2	30.58	63632.5	A5C537	CCT-beta	0	0	0.0566071	0.04374	new	0.0884678	ns
383	6.5	2	30.44	34720.6	A0A438BZW7	zf-RVT domain-containing protein	0.0961009	0.0262049	0.0628469	0.0205182	0.653968	0.158573	ns
384	10.8	2	30.29	19378.5	D7UE33	PLAT domain-containing protein	0.237011	0.0300377	0.191312	0.0368622	0.807186	0.171325	ns
385	6.2	2	30.14	46049.6	D7TRJ7	Fumarylacetoacetase	0.14575	0.0510628	0.0956153	0.0436677	0.656021	0.265813	ns
386	4.5	2	29.62	51711.2	A0A438K9Q8	Dihydropyrimidine dehydrogenase (NADP(+)), chloroplastic	0.0141358	0.0127299	0.0151655	0.0179364	1.07284	0.939267	ns
387	23.5	2	29.45	13708.3	A5BM29	NTF2 domain-containing protein	0.0452696	0.0124417	0.00479078	0.00829787	0.105828	0.00939054	**
388	5.6	2	29.33	56011.5	A0A438EWK5	26S proteasome regulatory subunit 7	0.00321929	0.00557597	0.027856	0.0137347	8.65284	0.0450729	*
389	2.6	2	28.97	117360	A0A438EGI4	26S proteasome non-ATPase regulatory subunit 2 homolog	0.0104589	0.00912837	0.0307535	0.0164121	2.94042	0.134558	ns
390	11.3	2	28.8	30739.5	A0A438KDR1	Heterogeneous nuclear ribonucleoprotein 1	0.0397112	0.0132821	0.0172895	0.0124015	0.435381	0.0994062	ns
391	7.4	2	28.55	36330.8	A5AK33	Hydrolase_4 domain-containing protein	0.0542079	0.0029102	0.0460378	0.0240733	0.849281	0.590822	ns
392	15.4	2	28.34	17580.6	F6HED2	Uncharacterized protein	0.0252952	0.0160626	0.0389007	0.0140394	1.53787	0.331296	ns
393	8.3	2	28.31	29668.2	A0A438EXK2	Proteasome subunit alpha type	0.0308815	0.0159762	0.0542137	0.00432883	1.75554	0.0710923	ns
394	9.6	2	28.11	31175.5	A5BW05	Usp domain-containing protein	0.024103	0.0232096	0.00525642	0.00106727	0.218081	0.232728	ns
395	8.9	2	28.06	29408.4	A5AJB3	Chitin-binding type-1 domain-containing protein	0.0394295	0.023437	0	0	d.	0.0435065	*
396	2.8	2	28.02	110528	A0A438K8Z1	Aminopeptidase	0	0	0.0288803	0.0106736	new	0.00940195	**
397	4.5	2	27.64	61084.6	A0A438CEN2	4-coumarate--CoA ligase 1	0.040262	0.0184419	0.0646997	0.0229881	1.60697	0.224286	ns
398	7.2	2	27.38	33183.4	A0A438JY55	Tropinone reductase-like	0.0311449	0.014819	0.00588018	0.0101848	0.188801	0.0717011	ns
399	6.3	2	27.24	40433.7	A0A438E8M5	Thiol protease aleurain-like	0.0693179	0.0344413	0.0152966	0.013249	0.220673	0.0642816	ns
400	14.4	2	27.04	37539.3	A0A438EKP3	Ankyrin repeat domain-containing protein 2A	0.0306766	0.00612528	0.00633062	0.00974674	0.206367	0.0215212	*
401	7.4	2	27.03	39001.1	E0CSF7	Uncharacterized protein (A0A438BSW1_VITVI - D-amino-acid transaminase, chloroplastic - I:98.3%; Ev:0.0)	0.0241331	0.0112234	0.0341518	0.00764371	1.41514	0.270401	ns
402	11.9	2	27.02	28221.6	A0A438GLR8	Membrane steroid-binding protein 2	0.110964	0.0322286	0.0667897	0.0325814	0.601903	0.170332	ns
403	7.4	2	26.89	50774.9	A0A438JYU9	Dipeptide epimerase	0.00802191	0.00695908	0.0646882	0.0192613	8.06394	0.00869592	**
404	5.3	2	26.77	40072.8	F6I0C1	Thioredoxin reductase	0.024406	0.0172669	0.0276927	0.00104934	1.13467	0.758598	ns
405	4.3	2	26.71	45697.3	A0A438E4M9	Glycosyltransferase	0.0569247	0.0184599	0.0850128	0.0158989	1.49343	0.116528	ns
406	6.3	2	26.5	57875.9	A0A438EBC5	V-type proton ATPase subunit C	0.0020971	0.00363229	0.0294144	0.0270219	14.0262	0.157687	ns
407	3.6	2	26.19	57710.9	F6GTY8	Tr-type G domain-containing protein	0.00820051	0.0142037	0.084561	0.0137609	10.3117	0.00259963	**
408	8.5	2	26.07	23600.9	F6HDT7	1,2-dihydroxy-3-keto-5-methylthiopentene dioxygenase 2	0.041028	0.00646986	0.0289322	0.00965979	0.705183	0.145901	ns
409	4.7	2	25.86	49542.6	F6GXK2	Uncharacterized protein (A0A438BYY2_VITVI - RNA-binding KH domain-containing protein PEPPER - I:99.6%; Ev:0.0)	0.00894087	0.00784589	0.00862711	0.00493697	0.964907	0.956063	ns
410	6.1	2	25.72	49191.3	A0A438I992	Cysteine protease RD19A	0.0593918	0.0171982	0.0440608	0.00917263	0.741866	0.244753	ns
411	44.6	2	25.43	6179.1	F6HY85	Uncharacterized protein (D7TBK8_VITVI - Glutaredoxin-dependent peroxiredoxin - I:73.1%; Ev:8.4e-30)	0.124286	0.0448361	0.0923744	0.00882522	0.74324	0.293045	ns
412	11	2	25.36	21814.2	A5BW15	Uncharacterized protein (A0A061FVC7_THECC - Ras-related small GTP-binding family protein isoform 1 - I:95.5%; Ev: 2.2e-134)	0.0531547	0.0106851	0.0482677	0.0321994	0.908062	0.815264	ns
413	13.8	2	25.35	17641.5	A5B605	Eukaryotic translation initiation factor 5A	0.0378046	0.0155795	0.0439193	0.0254352	1.16174	0.740464	ns
414	1.5	2	25.24	154697	A5B050	Adenylosuccinate synthetase, chloroplastic	0.000449053	0.000777783	0.0845827	0.130488	188.358	0.326657	ns
415	9.4	2	25.13	27264.2	A0A438ESC9	3-isopropylmalate dehydratase small subunit 3	0.0294794	0.0100887	0.00253199	0.00258786	0.0858902	0.0109787	*
416	14.2	2	24.69	26043.7	A0A438K9J3	Putative glutathione S-transferase	0.00462477	0.00630935	0.0183698	0.027894	3.97204	0.451968	ns
417	3.1	2	24.64	51075	F6H7I5	Dihydrolipoyllysine-residue succinyltransferase	0.0654627	0.00849845	0.0597931	0.00420157	0.913392	0.358791	ns
418	4.3	2	24.55	51819.2	F6HEJ3	Uncharacterized protein (A0A5B6ZF58_DAVIN - Putative polyadenylate-binding protein RBP45-like - I:81.0%; Ev:0.0)	0.00991146	0.0150855	0.0170976	0.016415	1.72504	0.60641	ns
419	11	2	24.47	33934.1	A0A438D3V0	Isocitrate dehydrogenase [NAD] catalytic subunit 5, mitochondrial	0.00358331	0.00620647	0.00328936	0.00308952	0.917967	0.944984	ns
420	11.8	2	24.44	27684	D7SKV3	Proteasome subunit beta	0.00761339	0.0131868	0.047603	0.0124912	6.25253	0.0188864	*
421	5.8	2	24.42	55235.6	A0A438ED70	Dihydrolipoamide acetyltransferase component of pyruvate dehydrogenase complex	0.0231092	0.0120848	0.0510307	0.0325671	2.20824	0.236265	ns
422	1.3	2	24.25	185131	A5BVQ3	Integrase catalytic domain-containing protein	0.0182663	0.0124209	0.0442922	0.0129797	2.42481	0.0661146	ns
423	5.1	2	24.2	62988.8	E0CQ39	Glucose-6-phosphate isomerase	0	0	0.0108368	0.0134234	new	0.234572	ns
425	11.8	2	24.02	20194.9	A0A438G056	Usp domain-containing protein	0.0275149	0.00264986	0.0344606	0.0197445	1.25243	0.578495	ns
427	11.8	2	23.87	18482.1	A0A438G0T3	Outer envelope pore protein 16-1, chloroplastic	0.0169068	0.00818117	0.014208	0.00184063	0.840371	0.60695	ns
428	13.9	2	23.85	24519.6	D7SPB2	Inorganic diphosphatase	0.0168771	0.026875	0.000919524	0.00159266	0.0544835	0.362615	ns
429	7.3	2	23.58	29380.8	D7TAR8	Proteasome subunit beta	0.0381538	0.0122235	0.0435919	0.010572	1.14253	0.591285	ns
431	16.8	2	23.47	12065.7	A5AH05	Mitochondrial pyruvate carrier	0.0299604	0.0214797	0.0229153	0.020335	0.764852	0.701093	ns
432	7.1	2	23.44	39177.8	D7U9M6	Eukaryotic translation initiation factor 3 subunit H	0.00807233	0.00748724	0.0177314	0.00662925	2.19656	0.169654	ns
433	5.2	2	23.4	43715.4	D7T9W2	PHB domain-containing protein	0.0156076	0.00161554	0.00614965	0.0106515	0.394017	0.203006	ns
434	11.2	2	23.39	19523.3	F6HLK8	Uncharacterized protein (A0A2R6QV57_ACTCC - Outer envelope pore protein like - I:80.1%; Ev: 2.1e-90)	0.00565306	0.00979138	0.0250701	0.0125455	4.43479	0.10211	ns
435	5.1	2	23.18	80024.8	Q4U339	Putative hexose transporter	0.00845147	0.00779787	0	0	d.	0.133709	ns
437	1.8	2	22.99	112297	A0A438D9S1	Phospholipase D	0	0	0.0323114	0.0205663	new	0.0529214	ns
439	6.8	2	22.88	46495.3	D7T7L7	Phosphoenolpyruvate carboxykinase (ATP)	0.0116384	0.0101166	0.0214232	0.00989329	1.84073	0.297146	ns
441	3.1	2	22.52	72856.7	A0A438ELR4	Formyltetrahydrofolate synthetase	0.00232426	0.00402574	0.0121986	0.0106485	5.24838	0.207424	ns
442	7.8	2	22.51	25987.3	D7SHA2	Nucleoside diphosphate kinase	0.0163004	0.00285675	0.0181751	0.00410037	1.11501	0.551282	ns
443	15.5	2	22.44	13759.8	A5AJ83	Ribosomal_S10 domain-containing protein	0.0123612	0.0115875	0.0527539	0.018903	4.26771	0.034334	*
444	12.6	2	22.36	24155.5	F6I5K0	Ribulose-phosphate 3-epimerase	0.0130159	0.0225443	0.0101747	0.00881457	0.78171	0.848822	ns
445	6	2	22.19	57690.8	A0A438JSB3	1-aminocyclopropane-1-carboxylate oxidase-like 11	0.0234357	0.032754	0.0111736	0.00980742	0.476775	0.568129	ns
446	11	2	21.89	14920.8	A0A438CL32	Thioredoxin H2	0.0219628	0.0100804	0.00898035	0.0117792	0.408889	0.220564	ns
447	7.9	2	21.87	26712.8	F6HLE9	Uncharacterized protein	0.0278744	0.033437	0.0461657	0.030877	1.65621	0.524695	ns
448	7.6	2	21.52	27122.7	F6GT86	Uncharacterized protein (A0A438GXI6_VITVI - Glutathione S-transferase U9 - I:93.9% ; Ev:1.4e-157)	0.0148781	0.0214978	0.0602	0.0105707	4.0462	0.0305922	*
452	5.4	2	21.38	94115.8	F6HYG1	Uncharacterized protein (A0A6P3YTY9_ZIZJJ - heat shock 70 kDa protein 15-like - I:86.5%; Ev:0.0)	0	0	0.00357727	0.00137477	new	0.0107653	*
453	21.4	2	21.25	12114.6	D7TU83	Peptidylprolyl isomerase	0.0222966	0.0200383	0.00736664	0.0127594	0.330393	0.337543	ns
454	12.2	2	21.19	16598.6	Q84U32	Putative serine/threonine kinase	0.0375293	0.0230817	0.0073895	0.012799	0.196899	0.11908	ns
455	5.3	2	21.07	55030.1	A0A438JT47	Allene oxide synthase 3	0.0350181	0.0304631	0.0681253	0.0201247	1.94543	0.191365	ns
456	17.5	2	20.77	14307	D7TBE7	Profilin	0.0377286	0.0236435	0.04572	0.0132485	1.21181	0.636448	ns
457	5.5	2	20.66	44613.3	Q645H4	Cytochrome b	0.00958194	0.0113487	0	0	d.	0.21745	ns
458	3.4	2	20.48	65152.9	A0A438CVH9	UDP-glycosyltransferase 74F2	0.00206975	0.00358491	0.0160725	0.00741029	7.76543	0.0421248	*
462	7.5	2	20.17	26039.6	A0A438FDG5	Enoyl-CoA delta isomerase 3	0.0127626	0.00332445	0.0207763	0.00332328	1.6279	0.0418526	*
464	26.7	2	19.59	12170.1	A0A438FTD5	Macrophage migration inhibitory factor-like	0.00773819	0.00694868	0.0148116	0.00589132	1.91409	0.249868	ns
465	6.2	2	19.55	54466.9	G9FKG7	Glycosyltransferase	0.0325709	0.0208746	0.0436171	0.0318561	1.33914	0.641815	ns
466	22.5	2	19.5	12206.7	A0A438E1Q6	ATP-dependent Clp protease proteolytic subunit	0.018847	0.00940566	0.00753666	0.00729395	0.399886	0.175132	ns
467	12.1	2	19.31	14164.7	A0A438K333	14 kDa proline-rich protein DC2.15	0.021994	0.0190544	0.0479805	0.0418033	2.18152	0.382692	ns
468	2.9	2	19.25	69123.1	A0A438FM73	2-hydroxyisoflavanone dehydratase	0.0202455	0.0247559	0.0162484	0.0281431	0.80257	0.862447	ns
470	8.9	2	18.93	47617.2	A0A438FYM8	Ubiquitin receptor RAD23	0.0321456	0.00555778	0.030879	0.0026034	0.960598	0.738815	ns
471	19.2	2	18.78	17448.1	A0A438EFI0	Uncharacterized protein	0.0205123	0.0177833	0.0510082	0.0220454	2.48671	0.135634	ns
472	22.3	2	18.51	7902.1	A0A438GRB7	Sm-like protein LSM6A	0.0110353	0.010292	0.00685168	0.0118675	0.620889	0.668561	ns
473	5.9	2	18.34	49747.4	B9VU86	3-dehydroquinate synthase	0.0102653	0.0133159	0.00146819	0.00127266	0.143024	0.318252	ns
474	4.6	2	18.31	49958.7	A0A438CRG8	Ras-related protein Rab7	0.00907561	0.00832577	0.0256827	0.026189	2.82986	0.354311	ns
475	12.6	2	18.1	37970.4	A0A438E3N8	Lipoyl-binding domain-containing protein	0.00788261	0.00655444	0	0	d.	0.10566	ns
477	1.9	2	17.82	92001.4	A0A438E5C0	Ubiquitin-conjugating enzyme E2 36	0.0182584	0.0189415	0.0267223	0.0134736	1.46356	0.562489	ns
479	2.8	2	17.67	85055.1	A0A438GJF5	Retrovirus-related Pol polyprotein from transposon RE1	0.00391314	0.00270019	0.0161962	0.0280526	4.13891	0.492319	ns
481	4.5	2	16.6	46271.4	F6HPS0	Serine/threonine-protein phosphatase	0.0137508	0.0135029	0.00127479	0.00220801	0.0927071	0.189403	ns
482	9.4	2	16.53	40378.7	F6I0W2	Iso_dh domain-containing protein	0.00878879	0.00806997	0.00501605	0.00868805	0.570732	0.610911	ns

## Sheet: Table S2
Supplementary table S2: Functional classification of the identified proteins in M4 rootstock genotype
The assignment of the functional bincode category was made according to the bin hierarchical tree developed by MapMan4 ontology.
#: identification number (group).
Protein Name: for not annotated proteins in brackets are indicated the results from basic local alignment search tool (BLAST).
Accession number (Swiss-Prot) for functional classification: a new accession was assigned by BLAST because it was not present in the mapping file
"*": Bincode was manually assigned because the accession was not present in the mapping file.
Δ: fold changes in NO3- treated plants (nit) with respect to the control ones (con): %(SI)nit/%(SI)con.
Blue coloured: proteins that appeared (new) or increased in abundance.
Yellow coloured: proteins that disappeared (d.) or decreased in abundance.
#	Accession number (Swiss-Prot)	Protein Name	∆ (nit/con)	Accession number (Swiss-Prot) for functional classification	Identifier	Bincode	Bincode description
Photosynthesis (1)
82	F6I134	Uncharacterized protein (A0A6B9D0S6_9ERIC - Chloroplast triosephosphate isomerase I:84.1%; Ev:0.0)	1.1527		VIT_03s0038g01780.t01	1.2.4; 3.12.4	Photosynthesis.calvin cycle.triosephosphate isomerase; Carbohydrate metabolism.plastidial glycolysis.glyceraldehyde 3-phosphate dehydrogenase
74	F6HFL6	Fructose-bisphosphate aldolase	0.761108		VIT_01s0011g04350.t01	1.2.5; 3.12.2	Photosynthesis.calvin cycle.fructose 1,6-bisphosphate aldolase; Carbohydrate metabolism.plastidial glycolysis.fructose-1,6-bisphosphate aldolase
Cellular respiration (2)
113	D7TR81	Pyrophosphate--fructose 6-phosphate 1-phosphotransferase subunit beta	1.26457		VIT_10s0116g00360.t01	2.1.1.1.2	Cellular respiration.glycolysis.cytosolic glycolysis.phosphofructokinase activities.pyrophosphate-dependent phosphofructokinase
316	A0A438K3T0	Pyrophosphate--fructose 6-phosphate 1-phosphotransferase subunit alpha	1.88592	F6I6W5 (I:95.4%; Ev:0.0)	VIT_18s0122g00510.t01	2.1.1.1.2	Cellular respiration.glycolysis.cytosolic glycolysis.phosphofructokinase activities.pyrophosphate-dependent phosphofructokinase
28	A5B118	Fructose-bisphosphate aldolase	2.00928		VIT_08s0007g03830.t01	2.1.1.2; 3.1.2.2	Cellular respiration.glycolysis.cytosolic glycolysis.aldolase; Carbohydrate metabolism.sucrose metabolism.biosynthesis.cytosolic fructose-bisphosphate aldolase
79	A5BV65	Uncharacterized protein (A0A2R6PLB0_ACTCC - Triosephosphate isomerase - I:90.5%; Ev:8.2e-168)	1.24816		VIT_13s0019g01090.t01	2.1.1.3; 3.1.2.1	Cellular respiration.glycolysis.cytosolic glycolysis.triosephosphate isomerase; Carbohydrate metabolism.sucrose metabolism.biosynthesis.cytosolic triose-phosphate isomerase
9	F6GSG7	Glyceraldehyde-3-phosphate dehydrogenase	0.92233		VIT_17s0000g10430.t01	2.1.1.4.1	Cellular respiration.glycolysis.cytosolic glycolysis.glyceraldehyde 3-phosphate dehydrogenase activities.NAD-dependent glyceraldehyde 3-phosphate dehydrogenase
252	A0A438FZ83	NADP-dependent glyceraldehyde-3-phosphate dehydrogenase	0.577099	D7SUX4 (I:100.0% ; Ev:0.0)	VIT_04s0008g05810.t01	2.1.1.4.2	Cellular respiration.glycolysis.cytosolic glycolysis.glyceraldehyde 3-phosphate dehydrogenase activities.NADP-dependent glyceraldehyde 3-phosphate dehydrogenase
23	A5CAF6	Phosphoglycerate kinase	1.83378		VIT_19s0085g00370.t01	2.1.1.5	Cellular respiration.glycolysis.cytosolic glycolysis.phosphoglycerate kinase
268	A5CAF8	Phosphoglycerate kinase	1.44679		VIT_19s0085g00380.t01	2.1.1.5; 3.12.5; 1.2.2	Cellular respiration.glycolysis.cytosolic glycolysis.phosphoglycerate kinase; Carbohydrate metabolism.plastidial glycolysis.phosphoglycerate kinase; Photosynthesis.calvin cycle.phosphoglycerate kinase
57	A0A438H528	Pyruvate kinase	1.75475	C5DB51 (I:95.7%;Ev:0.0)	VIT_08s0056g00190.t01	2.1.1.8	Cellular respiration.glycolysis.cytosolic glycolysis.pyruvate kinase
122	F6I1P0	Pyruvate dehydrogenase E1 component subunit beta	0.221386		VIT_01s0146g00310.t01	2.2.1.1.2	Cellular respiration.pyruvate oxidation.mitochondrial pyruvate dehydrogenase complex.component E1 heterodimer.subunit beta
187	D7TZW9	Acetyltransferase component of pyruvate dehydrogenase complex	0.889436		VIT_09s0002g01800.t01	2.2.1.2	Cellular respiration.pyruvate oxidation.mitochondrial pyruvate dehydrogenase complex.component E2
45	A0A438F6N4	Dihydrolipoyl dehydrogenase	0.823283	F6HE11 (I:99.5%; Ev:0.0)	VIT_05s0020g00380.t01	2.2.1.3; 2.3.4.3; 1.3.4.3; 4.2.7.2.3	Cellular respiration.pyruvate oxidation.mitochondrial pyruvate dehydrogenase complex.component E3; Cellular respiration.tricarboxylic acid cycle.2-oxoglutarate dehydrogenase complex.component E3; Photosynthesis.photorespiration.glycine decarboxylase complex.dihydrolipoyl dehydrogenase component L-protein; Amino acid metabolism.degradation.branched-chain amino acid.branched-chain alpha-keto acid d…
304	A5AGI7	Citrate synthase	0.527905		VIT_13s0156g00180.t01	2.3.1	Cellular respiration.tricarboxylic acid cycle.citrate synthase
43	A0A438EV70	Aconitate hydratase 1	1.30433	D7T1R6 (I:94.0%; Ev:0.0)	VIT_00s0264g00030.t01	2.3.2; 5.7.3.6.2	Cellular respiration.tricarboxylic acid cycle.aconitase; .Lipid metabolism.lipid degradation.fatty acid degradation.glyoxylate cycle.aconitase
419	A0A438D3V0	Isocitrate dehydrogenase [NAD] catalytic subunit 5, mitochondrial	0.917967	D7TQM9 (I:79.2%; Ev3.2e-157)	VIT_08s0040g01700.t01	2.3.3.1	Cellular respiration.tricarboxylic acid cycle.isocitrate dehydrogenase heterodimer.catalytic component
482	F6I0W2	Iso_dh domain-containing protein	0.570732		VIT_03s0038g03120.t01	2.3.3.2	Cellular respiration.tricarboxylic acid cycle.isocitrate dehydrogenase heterodimer.regulatory component
417	F6H7I5	Dihydrolipoyllysine-residue succinyltransferase	0.913392		VIT_10s0116g01480.t01	2.3.4.2	Cellular respiration.tricarboxylic acid cycle.2-oxoglutarate dehydrogenase complex.component E2
235	A0A438KDE7	Succinate--CoA ligase [ADP-forming] subunit beta, mitochondrial	0.645741	A5BF93 (I:91.7%; Ev:2.4e-179)	VIT_07s0005g03790.t01	2.3.5.2	Cellular respiration.tricarboxylic acid cycle.succinyl-CoA ligase heterodimer.subunit beta
285	A0A438GIH4	Succinate dehydrogenase [ubiquinone] flavoprotein subunit, mitochondrial	1.31095	D7SPF1 (I: 87.5%; Ev:0.0)	VIT_04s0023g01650.t01	2.3.6.1.1	Cellular respiration.tricarboxylic acid cycle.succinate dehydrogenase complex.components.flavoprotein component SDH1
282	A5B894	Uncharacterized protein (A0A438G3B7_VITVI - Succinate dehydrogenase subunit 5, mitochondrial - I:94.2%; Ev:3.7e-166)	0.745053		VIT_18s0001g10780.t01	2.3.6.1.5	Cellular respiration.tricarboxylic acid cycle.succinate dehydrogenase complex.components.component SDH5
124	D7U3A5	Uncharacterized protein (A0A438F0P0_VITVI - Succinate dehydrogenase subunit 6, mitochondrial; I:98.8%; Ev: 2.1e-53)	0.65485		VIT_07s0005g04750.t01	2.3.6.1.6	Cellular respiration.tricarboxylic acid cycle.succinate dehydrogenase complex.components.component SDH6
34	A0A438H3Y2	Malate dehydrogenase	0.932015	Q9M6B3 (I: 93.3%; Ev:0.0)	VIT_10s0003g01000.t01	2.3.8	Cellular respiration.tricarboxylic acid cycle.mitochondrial NAD-dependent malate dehydrogenase
186	A0A438GSQ3	Malic enzyme	0.769911	D7UC26 (I:87.1%;Ev:0.0)	VIT_15s0046g03670.t01	2.3.9	Cellular respiration.tricarboxylic acid cycle.mitochondrial NAD-dependent malic enzyme
271	F6HSN0	Uncharacterized protein (A0A1U8B5V9_NELNU - NADH dehydrogenase [ubiquinone] iron-sulfur protein 1, mitochondrial; I:87.6%; Ev:0.0)	2.15995		VIT_14s0006g02020.t01	2.4.1.1.3	Cellular respiration.oxidative phosphorylation.NADH dehydrogenase complex.module N (electron input) components.component NQO3
251	A5AY34	Oxidored_q6 domain-containing protein	4.33664		VIT_04s0008g00830.t01	2.4.1.2.3	Cellular respiration.oxidative phosphorylation.NADH dehydrogenase complex.module Q (electron output) components.component NQO6/PSST
305	A0A438K1I8	Gamma carbonic anhydrase 1, mitochondrial	0.415975	A5C3G7 (I:100.0% ; Ev:0.0)	VIT_18s0001g12730.t01	2.4.1.4.6	Cellular respiration.oxidative phosphorylation.NADH dehydrogenase complex.non-core components.carbonic anhydrase component
261	D7SUP9	Cytochrome b-c1 complex subunit 7	0.71839		VIT_04s0008g05000.t01	2.4.3.6	Cellular respiration.oxidative phosphorylation.cytochrome c reductase complex.component QCR7
344	B2LXS2	Mitochondrial cytochrome c	1.2015		VIT_18s0001g05810.t01	2.4.4.1	Cellular respiration.oxidative phosphorylation.cytochrome c.cytochrome c protein
49	A5AY42	ATP synthase subunit d, mitochondrial	1.97761		VIT_13s0019g03860.t01	2.4.6.1.4	Cellular respiration.oxidative phosphorylation.ATP synthase complex.membrane MF0 subcomplex.subunit d
258	A5AY31	Uncharacterized protein (A0A2P5FS54_TREOI - ATPase, F0 complex, subunit G, mitochondrial - I:91.0%; Ev:7.4e-79)	1.1056		VIT_04s0008g00810.t01	2.4.6.1.5	Cellular respiration.oxidative phosphorylation.ATP synthase complex.membrane MF0 subcomplex.subunit g
287	F6HML1	Mitochondrial protein YMF19	1.08804		VIT_00s0246g00220.t01	2.4.6.1.6	Cellular respiration.oxidative phosphorylation.ATP synthase complex.membrane MF0 subcomplex.subunit A6L
2	A5AYU8	ATP synthase subunit beta	0.629813		VIT_01s0011g04490.t01	2.4.6.2.2	Cellular respiration.oxidative phosphorylation.ATP synthase complex.peripheral MF1 subcomplex.subunit beta
150	D7T300	Uncharacterized protein (A0A438J1P6_VITVI - ATP synthase subunit O, mitochondrial I:99.0%; Ev:5.6e-128)	new		VIT_13s0064g00970.t01	2.4.6.2.4	Cellular respiration.oxidative phosphorylation.ATP synthase complex.peripheral MF1 subcomplex.subunit delta/OSCP
340	D7SM33	ATP-synt_DE_N domain-containing protein	0.590578		VIT_15s0021g00920.t01	2.4.6.2.5	Cellular respiration.oxidative phosphorylation.ATP synthase complex.peripheral MF1 subcomplex.subunit delta_
Carbohydrate metabolism (3)
423	E0CQ39	Glucose-6-phosphate isomerase	new		VIT_18s0001g12370.t01	3.1.2.4	Carbohydrate metabolism.sucrose metabolism.biosynthesis.cytosolic phosphoglucose isomerase
137	F6HFF7	Phosphoglucomutase (alpha-D-glucose-1,6-bisphosphate-dependent)	10.4371		VIT_01s0011g05370.t01	3.1.2.5	Carbohydrate metabolism.sucrose metabolism.biosynthesis.cytosolic phosphoglucomutase
52	F6I0H8	UTP--glucose-1-phosphate uridylyltransferase	0.849468		VIT_04s0044g00710.t01	3.1.2.6	Carbohydrate metabolism.sucrose metabolism.biosynthesis.cytosolic UDP-glucose pyrophosphorylase
14	F6HGZ9	Sucrose synthase	new		VIT_11s0016g00470.t01	3.1.4.2	Carbohydrate metabolism.sucrose metabolism.degradation.sucrose synthase
8	A5B8T3	PfkB domain-containing protein	1.0136		VIT_05s0102g00710.t01	3.1.4.4	Carbohydrate metabolism.sucrose metabolism.degradation.fructose kinase
220	A0A438HHQ6	Pyruvate decarboxylase	0.595322	F6GY71 (I:87.4%;Ev:0.0)	VIT_08s0217g00100.t01	3.11.1.1	Carbohydrate metabolism.fermentation.alcoholic fermentation.pyruvate decarboxylase
239	D7TJI9	Pyruvate decarboxylase	0.344984		VIT_10s0003g00990.t01	3.11.1.1	Carbohydrate metabolism.fermentation.alcoholic fermentation.pyruvate decarboxylase
69	Q9FZ01	Alcohol dehydrogenase 2	0.998961		VIT_04s0044g01110.t01	3.11.1.2	Carbohydrate metabolism.fermentation.alcoholic fermentation.alcohol dehydrogenase
138	D6PT22	Alcohol dehydrogenase I	0.377814	E0CQN2 (I:98.9% ; Ev:0.0)	VIT_18s0001g15410.t01	3.11.1.2	Carbohydrate metabolism.fermentation.alcoholic fermentation.alcohol dehydrogenase
121	A0A438G232	Glyceraldehyde-3-phosphate dehydrogenase	1.18011	D7T0U8 (I:90.8%;Ev:0.0)	VIT_19s0085g00600.t01	3.12.4	Carbohydrate metabolism.plastidial glycolysis.glyceraldehyde 3-phosphate dehydrogenase
83	A5AVX9	UDP-glucose 6-dehydrogenase	0.83273		VIT_01s0011g00690.t01	3.13.3.1	Carbohydrate metabolism.nucleotide sugar biosynthesis.UDP-D-glucuronic acid biosynthesis.UDP-D-glucose 6-dehydrogenase
198	A0A438EP80	UDP-glucuronic acid decarboxylase 5	0.578499	A5BIN1 (I:94.0%;Ev:0.0)	VIT_13s0019g00840.t01	3.13.5.1	Carbohydrate metabolism.nucleotide sugar biosynthesis.UDP-D-xylose biosynthesis.UDP-D-glucuronic acid decarboxylase
161	D7SN69	Epimerase domain-containing protein	0.545448		VIT_06s0061g01120.t01	3.13.5.2	Carbohydrate metabolism.nucleotide sugar biosynthesis.UDP-D-xylose biosynthesis.UDP-D-apiose / UPD-D-xylose synthetase
77	F6HUI7	RmlD_sub_bind domain-containing protein	3.34432		VIT_02s0025g04610.t01	3.13.6.1	Carbohydrate metabolism.nucleotide sugar biosynthesis.UDP-L-rhamnose biosynthesis.UDP-L-rhamnose synthase
5	F6GTE2	UDP-arabinopyranose mutase	0.776701		VIT_17s0000g05030.t01	3.13.7.3	Carbohydrate metabolism.nucleotide sugar biosynthesis.UDP-L-arabinose biosynthesis.UDP-L-arabinose mutase
32	F6H116	Glucose-6-phosphate isomerase	0.532484		VIT_18s0001g07280.t01	3.2.2.1	Carbohydrate metabolism.starch metabolism.biosynthesis.plastidial phosphoglucose isomerase
257	Q1PSI9	L-idonate 5-dehydrogenase	15.5893		VIT_16s0100g00290.t01	3.5.2	Carbohydrate metabolism.sorbitol metabolism.sorbitol dehydrogenase
336	F6H710	Uncharacterized protein (A0A200QSZ3_9MAGN - Galactokinase - I:87.6%; Ev:0.0)	0.183058		VIT_05s0077g00690.t01	3.7.1	Carbohydrate metabolism.galactose metabolism.D-galactokinase
58	A0A438BT81	Glucose-6-phosphate 1-dehydrogenase	0.887718	D7UBH2 (I:86.8%; Ev:0.0)	VIT_14s0171g00490.t01	3.9.1.1	Carbohydrate metabolism.oxidative pentose phosphate pathway.oxidative phase.glucose-6-phosphate dehydrogenase
323	A0A438D9B1	Glucose-6-phosphate 1-dehydrogenase	new	D7U5Y0 (I:99.5% ; Ev:0.0)	VIT_01s0146g00060.t01	3.9.1.1	Carbohydrate metabolism.oxidative pentose phosphate pathway.oxidative phase.glucose-6-phosphate dehydrogenase
169	A0A438HWY8	Probable 6-phosphogluconolactonase	0.294365	E0CVA1 (I: 99.2% ;Ev:0.0)	VIT_16s0098g01200.t01	3.9.1.2	Carbohydrate metabolism.oxidative pentose phosphate pathway.oxidative phase.6-phosphogluconolactonase
64	F6HGH4	6-phosphogluconate dehydrogenase, decarboxylating	9.39658		VIT_01s0010g01130.t01	3.9.1.3	Carbohydrate metabolism.oxidative pentose phosphate pathway.oxidative phase.6-phosphogluconate dehydrogenase
444	F6I5K0	Ribulose-phosphate 3-epimerase	0.78171		VIT_14s0171g00130.t01	3.9.2.2	Carbohydrate metabolism.oxidative pentose phosphate pathway.non-oxidative phase.ribulose-phosphate 3-epimerase
61	F6HAM6	Transketolase	1.78128		VIT_16s0022g01440.t01	3.9.2.3; 1.2.7	Carbohydrate metabolism.oxidative pentose phosphate pathway.non-oxidative phase.transketolase; Photosynthesis.calvin cycle.transketolase
17	D7TFJ4	Transaldolase	1.25555		VIT_01s0150g00190.t01	3.9.2.4	Carbohydrate metabolism.oxidative pentose phosphate pathway.non-oxidative phase.transaldolase
Amino acid metabolism (4)
226	A0A438EQN8	Acetylornithine deacetylase	0.380641	F6HT97 (I:99.8%; Ev:0.0)	VIT_02s0012g01210.t01	4.1.1.1.1.6	Amino acid metabolism.biosynthesis.glutamate family.glutamate-derived amino acids.ornithine.N2-acetylornithine deacetylase
324	F6HBK3	Aminotran_1_2 domain-containing protein	1.10747		VIT_03s0088g01060.t01	4.1.2.2.3.3	Amino acid metabolism.biosynthesis.aspartate family.aspartate-derived amino acids.lysine.LL-diaminopimelate aminotransferase
3	F6HMN8	5-methyltetrahydropteroyltriglutamate--homocysteine S-methyltransferase	2.90432		VIT_08s0056g01570.t01	4.1.2.2.6.2.1	Amino acid metabolism.biosynthesis.aspartate family.aspartate-derived amino acids.methionine.L-homocysteine S-methyltransferase activities.methyl-tetrahydrofolate-dependent methionine synthase
130	D7U5C1	PNP_UDP_1 domain-containing protein	0.931156		VIT_03s0038g01440.t01	4.1.2.2.6.4.1	Amino acid metabolism.biosynthesis.aspartate family.aspartate-derived amino acids.methionine.salvage pathway.methylthioadenosine nucleosidase
408	F6HDT7	1,2-dihydroxy-3-keto-5-methylthiopentene dioxygenase 2	0.705183		VIT_05s0020g04080.t01	4.1.2.2.6.4.5	Amino acid metabolism.biosynthesis.aspartate family.aspartate-derived amino acids.methionine.salvage pathway.acireductone dioxygenase
73	A0A438GBL8	Acetohydroxy-acid reductoisomerase	6.64275	A5AGN5 (I:98.2%;Ev:0.0)	VIT_12s0028g02340.t01	4.1.2.2.8.4; 4.1.3.2.2	Amino acid metabolism.biosynthesis.aspartate family.aspartate-derived amino acids.isoleucine.ketol-acid reductoisomerase; .Amino acid metabolism.biosynthesis.pyruvate family.pyruvate-derived amino acids.ketol-acid reductoisomerase
233	A5C9P9	Aminotran_1_2 domain-containing protein	0.984433		VIT_09s0002g00340.t01	4.1.3.1.1	Amino acid metabolism.biosynthesis.pyruvate family.alanine.alanine aminotransferase
30	F6I5Y5	D-3-phosphoglycerate dehydrogenase	1.65606		VIT_03s0180g00130.t01	4.1.4.1.1	Amino acid metabolism.biosynthesis.serine family.non-photorespiratory serine.phosphoglycerate dehydrogenase
53	F6H8F3	Phosphoserine aminotransferase	1.01074		VIT_00s2579g00010.t01	4.1.4.1.2	Amino acid metabolism.biosynthesis.serine family.non-photorespiratory serine.phosphoserine aminotransferase
35	F6HTU8	Cysteine synthase	1.11172		VIT_14s0030g01560.t01	4.1.4.2.2	Amino acid metabolism.biosynthesis.serine family.cysteine.O-acetylserine sulfydrylase
22	F6GWF3	Serine hydroxymethyltransferase	1.12029		VIT_05s0029g00310.t01	4.1.4.3.1; 1.3.5	Amino acid metabolism.biosynthesis.serine family.glycine.serine hydroxymethyltransferase; Photosynthesis.photorespiration.serine hydroxymethyltransferase (SHM)
140	F6H0X2	Phospho-2-dehydro-3-deoxyheptonate aldolase	2.39151		VIT_18s0001g06250.t01	4.1.5.1.1	Amino acid metabolism.biosynthesis.shikimate family.shikimate pathway.3-deoxy-D-arabino-heptulosonate 7-phosphate (DAHP) synthase
473	B9VU86	3-dehydroquinate synthase	0.143024		VIT_04s0023g03820.t01	4.1.5.1.2	Amino acid metabolism.biosynthesis.shikimate family.shikimate pathway.3-dehydroquinate synthase
75	D7TUX3	Shikimate dehydrogenase	0.775164		VIT_14s0030g00650.t01	4.1.5.1.3	Amino acid metabolism.biosynthesis.shikimate family.shikimate pathway.3-dehydroquinate dehydratase and shikimate dehydrogenase
275	D0VBC7	3-phosphoshikimate 1-carboxyvinyltransferase	1.10531		VIT_15s0048g00350.t01	4.1.5.1.5	Amino acid metabolism.biosynthesis.shikimate family.shikimate pathway.5-enolpyruvyl-shikimate 3-phosphate (EPSP) synthase
67	A0A438KJQ5	Bifunctional aspartate aminotransferase and glutamate/aspartate-prephenate aminotransferase	0.711447	D7SW04 (I:97.5%;Ev:0.0)	VIT_07s0031g00980.t01	4.1.5.2.2	Amino acid metabolism.biosynthesis.shikimate family.phenylalanine and tyrosine.prephenate aminotransferase (PPA-AT)
193	A0A438FZP1	Bifunctional aspartate aminotransferase and glutamate/aspartate-prephenate aminotransferase	0.909312	E0CRG5 (I: 92.2%;Ev:0.0)	VIT_18s0001g04860.t01	4.1.5.2.2	Amino acid metabolism.biosynthesis.shikimate family.phenylalanine and tyrosine.prephenate aminotransferase (PPA-AT)
114	F6H9T6	Succinate-semialdehyde dehydrogenase	1.125		VIT_19s0085g00880.t01	4.2.2.2.1	Amino acid metabolism.degradation.gamma-aminobutyrate (GABA).succinate formation.NAD-dependent succinic semialdehyde dehydrogenase
286	A5BEM8	Uncharacterized protein (A0A2R6QSQ9_ACTCC - Glyoxylate/succinic semialdehyde reductase; I:88.3%; Ev:0.0)	0.792866		VIT_00s0227g00110.t01	4.2.2.3.1	Amino acid metabolism.degradation.gamma-aminobutyrate (GABA).gamma-hydroxybutyrate formation.bifunctional gamma-hydroxybutyrate dehydrogenase and glyoxylate reductase
262	D7TFV8	Methylmalonate-semialdehyde dehydrogenase (CoA acylating)	1.42897		VIT_03s0132g00200.t01	4.2.7.6.3	Amino acid metabolism.degradation.branched-chain amino acid.valine.methylmalonate-semialdehyde dehydrogenase
385	D7TRJ7	Fumarylacetoacetase	0.656021		VIT_00s0187g00340.t01	4.2.8.3.3	Amino acid metabolism.degradation.aromatic amino acid.tyrosine.fumarylacetoacetate hydrolase
Lipid metabolism (5)
15	A0A438CRC0	ATP citrate synthase	1.11417	D7SYK8 (I:99.8%; Ev:0.0)	VIT_05s0077g00950.t01	5.1.1.2.2	Lipid metabolism.fatty acid biosynthesis.citrate shuttle.ATP-dependent citrate lyase heterodimer.beta chain
50	F6HZK0	Malate dehydrogenase	1.06573		VIT_07s0005g03350.t01	5.1.1.3; 1.4.2	Lipid metabolism.fatty acid biosynthesis.citrate shuttle.cytosolic NAD-dependent malate dehydrogenase; Photosynthesis.CAM/C4 photosynthesis.NAD-dependent malate dehydrogenase
27	D7TBH4	Malic enzyme	1.2524		VIT_11s0016g03210.t01	5.1.1.4	Lipid metabolism.fatty acid biosynthesis.citrate shuttle.cytosolic NADP-dependent malic enzyme
421	A0A438ED70	Dihydrolipoamide acetyltransferase component of pyruvate dehydrogenase complex	2.20824	F6HFN8 (I:99.0%; Ev:0.0)	VIT_01s0011g03380.t01	5.1.2.2.2	Lipid metabolism.fatty acid biosynthesis.acetyl-CoA generation.plastidial pyruvate dehydrogenase complex.dihydrolipoamide acetyltransferase component E2
343	A0A438DWV2	Dihydrolipoyl dehydrogenase 2, chloroplastic	0.779041	D7SY46 (I:90.6%; Ev:0.0)	VIT_05s0077g01210.t01	5.1.2.2.3	Lipid metabolism.fatty acid biosynthesis.acetyl-CoA generation.plastidial pyruvate dehydrogenase complex.dihydrolipoamide dehydrogenase component E3
127	F6H9P9	Biotin carboxylase	0.754976		VIT_11s0065g00360.t01	5.1.3.2.4	Lipid metabolism.fatty acid biosynthesis.acetyl-CoA carboxylation.polymeric acetyl-CoA carboxylase complex.biotin carboxylase subunit
475	A0A438E3N8	Lipoyl-binding domain-containing protein	d.	D7T4I1 (I:85.1%; Ev:3.3e-167)	VIT_13s0067g02060.t01	5.1.3.3	Lipid metabolism.fatty acid biosynthesis.acetyl-CoA carboxylation.acetyl-CoA carboxylase regulator (BADC)
178	D7STF0	(3R)-hydroxymyristoyl-[acyl-carrier-protein] dehydratase	0.784884		VIT_12s0055g01100.t01	5.1.4.3	Lipid metabolism.fatty acid biosynthesis.plastidial fatty acid synthase (ptFAS) system.hydroxyacyl-ACP dehydratase (ptHD)
85	F6HLJ7	Uncharacterized protein (A0A438D5K2_VITVI - Enoyl-[acyl-carrier-protein] reductase [NADH], chloroplastic - I:89.2%; v:0.0)	0.732577		VIT_08s0007g06390.t01	5.1.4.5	Lipid metabolism.fatty acid biosynthesis.plastidial fatty acid synthase (ptFAS) system.enoyl-ACP reductase (MOD1)
355	D7U9C9	Uncharacterized protein (A0A6P4BI28_ZIZJJ - MICOS complex subunit Mic10-like isoform X1 - I: 77.1%; Ev:4e-48)	0.0127353		VIT_18s0041g00360.t01	5.2.3.3.2.1.2	Lipid metabolism.glycerolipid biosynthesis.phosphatidylethanolamine.mitochondrial phosphatidylserine decarboxylation pathway.membrane juxtaposition-dependent route.MICOS complex.component Mic10
373	E0CP87	Patatin	0.74473		VIT_18s0001g10830.t01	5.7.2.2.3	Lipid metabolism.lipid degradation.phospholipase activities.phospholipase A2 activities.phospholipase A2 (pPLA2-II)
51	F6I1D6	Uncharacterized protein (A0A438FVD1_VITVI - Non-specific phospholipase C3 - I:99.6%; Ev:0.0)	0.517151		VIT_15s0045g00380.t01	5.7.2.3.1	Lipid metabolism.lipid degradation.phospholipase activities.phospholipase C activities.phospholipase C (nPLC)
437	A0A438D9S1	Phospholipase D	new	F6HXC8 (I:99.6% ; Ev:0.0)	VIT_09s0002g06760.t01	5.7.2.4.1	Lipid metabolism.lipid degradation.phospholipase activities.phospholipase D activities.phospholipase D (PLD-alpha)
358	D7TS82	Uncharacterized protein (A0A438HVE1_VITVI - 3-ketoacyl-CoA thiolase 2, peroxisomal - I:99.3%; Ev:0.0)	0.171306		VIT_05s0051g00720.t01	5.7.3.2.3	Lipid metabolism.lipid degradation.fatty acid degradation.core beta-oxidation.3-ketoacyl-CoA thiolase (KAT)
462	A0A438FDG5	Enoyl-CoA delta isomerase 3	1.6279	F6H8I1 (I:99.6% ; Ev:1.6e-166)	VIT_05s0049g00180.t01	5.7.3.5.1	Lipid metabolism.lipid degradation.fatty acid degradation.auxiliary degradation activities.dodecenoyl-CoA isomerase
Nucleotide metabolism (6)
260	E0CP35	Adenine phosphoribosyltransferase	0.826232		VIT_18s0001g09220.t01	6.1.2.1	Nucleotide metabolism.purines.salvage pathway.adenine phosphoribosyltransferase
62	A0A438GPN3	Adenosine kinase	0.89386	F6HNF4 (I:73.2%;Ev:0.0)	VIT_13s0019g04480.t01	6.1.2.3	Nucleotide metabolism.purines.salvage pathway.adenosine kinase
350	D7SGV3	ATP:AMP phosphotransferase	1.76778		VIT_17s0000g01730.t01	6.1.3.1	Nucleotide metabolism.purines.phosphotransfers.adenylate kinase
386	A0A438K9Q8	Dihydropyrimidine dehydrogenase (NADP(+)), chloroplastic	1.07284	F6GSP9 (I:87.8% ; Ev:0.0)	VIT_17s0000g01950.t01	6.2.4.3	Nucleotide metabolism.pyrimidines.catabolism.dihydropyrimidine dehydrogenase (PYD1)
152	A5B878	Nucleoside diphosphate kinase	0.871561		VIT_15s0021g01330.t01	6.3.2.4	Nucleotide metabolism.deoxynucleotides.salvage pathway.nucleoside diphosphate kinase
247	A5BVN4	Nucleoside diphosphate kinase	1.42733		VIT_02s0025g01500.t01	6.3.2.4	Nucleotide metabolism.deoxynucleotides.salvage pathway.nucleoside diphosphate kinase
442	D7SHA2	Nucleoside diphosphate kinase	1.11501		VIT_17s0000g10280.t01	6.3.2.4	Nucleotide metabolism.deoxynucleotides.salvage pathway.nucleoside diphosphate kinase
Coenzyme metabolism (7)
244	D7T2N4	6,7-dimethyl-8-ribityllumazine synthase	1.28681		VIT_05s0094g01490.t01	7.10.6	Coenzyme metabolism.FMN/FAD biosynthesis.lumazine synthase (RibE)
111	F6HZE2	S-adenosylmethionine synthase	1.89463		VIT_07s0005g02230.t01	7.3.1	Coenzyme metabolism.S-adenosyl methionine (SAM) cycle.S-adenosyl methionine synthetase
38	F6GTM7	Adenosylhomocysteinase	4.95663		VIT_17s0000g09840.t01	7.3.2	Coenzyme metabolism.S-adenosyl methionine (SAM) cycle.S-adenosyl homocysteine hydrolase
401	E0CSF7	Uncharacterized protein (A0A438BSW1_VITVI - D-amino-acid transaminase, chloroplastic - I:98.3%; Ev:0.0)	1.41514		VIT_19s0014g02170.t01	7.5.1.2	Coenzyme metabolism.tetrahydrofolate biosynthesis.p-aminobenzoate biosynthesis.aminodeoxychorismate lyase
441	A0A438ELR4	Formyltetrahydrofolate synthetase	5.24838	F6GUF4 (I: 96.4%; Ev:0.0)	VIT_06s0004g01160.t01	7.5.7.1	Coenzyme metabolism.tetrahydrofolate biosynthesis.tetrahydrofolate (THF) interconversions.10-formyl-THF synthetase
94	F6I5I7	Methylenetetrahydrofolate reductase	1.36041		VIT_15s0024g00070.t01	7.5.7.4	Coenzyme metabolism.tetrahydrofolate biosynthesis.tetrahydrofolate (THF) interconversions.5,10-methylene-THF reductase
Secondary metabolism (9)
173	F6HHQ7	Uncharacterized protein (BLAST: A0A438EEZ6_VITVI - Putative acetyl-CoA acetyltransferase, cytosolic 2 - I:99.8%; Ev:0.0)	0.394412		VIT_12s0057g01200.t01	9.1.1.1	Secondary metabolism.terpenoids.mevalonate pathway.acetyl-CoA C-acyltransferase
364	D7TW88	3-hydroxy-3-methylglutaryl coenzyme A synthase	1.20657		VIT_02s0025g04580.t01	9.1.1.2	Secondary metabolism.terpenoids.mevalonate pathway.3-hydroxy-3-methylglutaryl-CoA synthase
254	F6GX19	Isopentenyl-diphosphate Delta-isomerase	0.497602		VIT_04s0023g00600.t01	9.1.1.7	Secondary metabolism.terpenoids.mevalonate pathway.isopentenyl diphosphate isomerase
100	A0A438FY27	Phenylalanine ammonia-lyase	0.239946	F6HEB3 (I:100%;Ev:0.0)	VIT_16s0039g01130.t01	9.2.1.1.1	Secondary metabolism.phenolics.p-coumaroyl-CoA biosynthesis.phenylalanine ammonia lyase activity.phenylalanine ammonia lyase (PAL)
397	A0A438CEN2	4-coumarate--CoA ligase 1	1.60697	A5AKA5 (I:99.5% ; Ev:0.0)	VIT_11s0052g01090.t01	9.2.1.3; 7.8.1.1	Secondary metabolism.phenolics.p-coumaroyl-CoA biosynthesis.4-coumarate:CoA ligase (4CL); .Coenzyme metabolism.prenylquinone biosynthesis.4-hydroxybenzoate biosynthesis.p-coumarate:CoA ligase
293	A0A438CV32	Stilbene synthase 1	0.961854	F6HP23 (I: 100.0% ; Ev:0.0 )	VIT_16s0100g01100.t01	9.2.2.1.1.1	Secondary metabolism.phenolics.flavonoid biosynthesis.chalcones.chalcone synthase activity.chalcone synthase (CHS)
302	I6W5Q8	Stilbene synthase	1.16789	F6HP16 (I:99.5% ; Ev:0.0)	VIT_16s0100g01190.t01	9.2.2.1.1.1	Secondary metabolism.phenolics.flavonoid biosynthesis.chalcones.chalcone synthase activity.chalcone synthase (CHS)
78	A5ANT9	Chalcone--flavonone isomerase 2	0.892986		VIT_13s0067g03820.t01	9.2.2.2.1	Secondary metabolism.phenolics.flavonoid biosynthesis.flavanones.chalcone isomerase
39	A2ICC8	Flavanone 3-hydroxylase	1.07595		VIT_04s0023g03370.t01	9.2.2.4.3	Secondary metabolism.phenolics.flavonoid biosynthesis.dihydroflavonols.flavanone 3-hydroxylase
314	A0A024FS61	Polyphenol_oxidase	4.72925	A5BPY3 (I:99.5% ; Ev:0.0 )	VIT_00s0480g00060.t01	9.2.2.7.1	Secondary metabolism.phenolics.flavonoid biosynthesis.aurones.aureusidin synthase
205	C0KY93	Leucoanthocyanidin dioxygenase	0.873931	A2ICC9 (I: 99.2%; Ev:0.0)	VIT_02s0025g04720.t01	9.2.2.9.2	Secondary metabolism.phenolics.flavonoid biosynthesis.anthocyanidins.anthocyanidin synthase
354	A0A438KBK6	Betaine aldehyde dehydrogenase 1, chloroplastic	1.17557	D7SHY3 (I:98.2% ; Ev:0.0)	VIT_17s0000g07650.t01	9.4.1.2	Secondary metabolism.betaines.glycinebetaine biosynthesis.betaine-aldehyde dehydrogenase
313	F6HMP3	3-isopropylmalate dehydratase	1.0928		VIT_08s0056g01640.t01	9.5.1.3.1; 4.1.3.2.5.2.1	Secondary metabolism.glucosinolates.glucosinolate biosynthesis.methylthioalkylmalate isomerase.large subunit; Amino acid metabolism.biosynthesis.pyruvate family.pyruvate-derived amino acids.leucine.isopropylmalate isomerase heterodimer.large subunit
415	A0A438ESC9	3-isopropylmalate dehydratase small subunit 3	0.0858902	A5B9M3 (I:100.0%; Ev:1.5e-180)	VIT_00s0551g00010.t01	9.5.1.3.2; 4.1.3.2.5.2.2	Secondary metabolism.glucosinolates.glucosinolate biosynthesis.methylthioalkylmalate isomerase.small subunit; .Amino acid metabolism.biosynthesis.pyruvate family.pyruvate-derived amino acids.leucine.isopropylmalate isomerase heterodimer.small subunit
86	F6I076	CN hydrolase domain-containing protein	0.049239		VIT_02s0033g00770.t01	9.5.2.5	Secondary metabolism.glucosinolates.glucosinolate degradation.nitrilase
Redox homeostasis (10)
18	Q8S568	Catalase	1.50068		VIT_04s0044g00020.t01	10.2.1	Redox homeostasis.enzymatic reactive oxygen species scavengers.catalase
371	F6HC76	Superoxide dismutase	0.809752		VIT_13s0067g02990.t01	10.2.2.2	Redox homeostasis.enzymatic reactive oxygen species scavengers.superoxide dismutase activities.manganese superoxide dismutase
36	F6HDW4	Epimerase domain-containing protein	1.16621		VIT_05s0020g04510.t01	10.3.1.4	Redox homeostasis.low-molecular-weight scavengers.ascorbate biosynthesis.GDP-D-mannose-epimerase (GME)
303	A0A438JN15	L-galactose dehydrogenase	4.28695	A5JPK6 (I:87.7% ; Ev:0.0 )	VIT_03s0088g01250.t01	10.3.1.7	Redox homeostasis.low-molecular-weight scavengers.ascorbate biosynthesis.L-galactose dehydrogenase
146	F6H0K6	L-ascorbate peroxidase	0.315748		VIT_18s0001g02470.t01	10.4.1.1	Redox homeostasis.hydrogen peroxide removal.ascorbate-glutathione cycle.ascorbate peroxidase (APX)
190	D7SKR5	L-ascorbate peroxidase	1.49024		VIT_06s0004g03550.t01	10.4.1.1	Redox homeostasis.hydrogen peroxide removal.ascorbate-glutathione cycle.ascorbate peroxidase (APX)
84	A5JPK7	Monodehydroascorbate reductase	1.01548		VIT_08s0007g03610.t01	10.4.1.2	Redox homeostasis.hydrogen peroxide removal.ascorbate-glutathione cycle.monodehydroascorbate reductase (MDAR)
65	D7TW03	Glutathione peroxidase	0.879396		VIT_02s0025g03590.t01	10.4.2	Redox homeostasis.hydrogen peroxide removal.glutathione peroxidase
255	F6HUD1	Glutathione peroxidase	1.19204		VIT_02s0025g03600.t01	10.4.2	Redox homeostasis.hydrogen peroxide removal.glutathione peroxidase
185	G1JT87	Glutaredoxin-dependent peroxiredoxin	0.409736		VIT_08s0007g03970.t01	10.4.3.2	Redox homeostasis.hydrogen peroxide removal.peroxiredoxin activities.type-2 peroxiredoxin (PrxII)
222	A0A438IHM0	Glutaredoxin-dependent peroxiredoxin	1.02779	D7TBK8 (I:86.2%; Ev: 1.8e-105)	VIT_11s0016g03630.t01	10.4.3.2	Redox homeostasis.hydrogen peroxide removal.peroxiredoxin activities.type-2 peroxiredoxin (PrxII)
269	D7T6T0	Glutaredoxin-dependent peroxiredoxin	4.16265		VIT_05s0020g02850.t01	10.4.3.2	Redox homeostasis.hydrogen peroxide removal.peroxiredoxin activities.type-2 peroxiredoxin (PrxII)
411	F6HY85	Uncharacterized protein (D7TBK8_VITVI - Glutaredoxin-dependent peroxiredoxin - I:73.1%; Ev:8.4e-30)	0.74324		VIT_09s0002g03290.t01	10.4.3.2	Redox homeostasis.hydrogen peroxide removal.peroxiredoxin activities.type-2 peroxiredoxin (PrxII)
404	F6I0C1	Thioredoxin reductase	1.13467		VIT_04s0044g01750.t01	10.5.2	Redox homeostasis.chloroplast redox homeostasis.NADPH-dependent thioredoxin reductase
328	A0A438JAG9	Thioredoxin-dependent peroxiredoxin	0.622941	D7TH54 (I:100.0% ; Ev:2.1e-162)	VIT_08s0007g02490.t01	10.5.3.1	Redox homeostasis.chloroplast redox homeostasis.2-Cys peroxiredoxin activities.typical 2-Cys peroxiredoxin (2-CysPrx)
270	A0A438GIC6	Thioredoxin M4, chloroplastic	0.502026	E0CSM0 (I:99.0% ; Ev:4.5e-68)	VIT_19s0014g02890.t01	10.5.5	Redox homeostasis.chloroplast redox homeostasis.M-type thioredoxin
170	E2GMW2	Thioredoxin	0.72096		VIT_18s0001g13250.t01	10.6.1; 18.7.2	Redox homeostasis.cytosol/mitochondrion/nucleus redox homeostasis.H-type thioredoxin; Protein modification.S-nitrosylation.protein-S-nitrosothiol reductase (TRX5)
330	A9UFY2	Thioredoxin h-type	0.446862		VIT_00s0532g00030.t01	10.6.1	Redox homeostasis.cytosol/mitochondrion/nucleus redox homeostasis.H-type thioredoxin
446	A0A438CL32	Thioredoxin H2	0.408889	A5BD80 (I:100.0% ; Ev:1.6e-93)	VIT_14s0066g02560.t01	10.6.1	Redox homeostasis.cytosol/mitochondrion/nucleus redox homeostasis.H-type thioredoxin
Phytohormones (11)
402	A0A438GLR8	Membrane steroid-binding protein 2	0.601903	A5C997 (I:73.7%; Ev:1.3e-117)	VIT_16s0100g01280.t01	11.3.2.1.4	Phytohormone action.brassinosteroid.perception and signal transduction.receptor complex.receptor kinase regulator protein (MSBP)
356	A0A438ELT9	Lipoxygenase	3.62755	D5FUD9 (I:91.6% ; Ev:0.0 )	VIT_14s0128g00780.t01	11.7.1.2	Phytohormone action.jasmonic acid.biosynthesis.13-lipoxygenase
363	F6HQI7	Uncharacterized protein (A0A438EL45_VITVI - Allene oxide synthase 3 - I:93.4%; Ev:0.0)	1.09983		VIT_03s0063g01860.t01	11.7.1.3	Phytohormone action.jasmonic acid.biosynthesis.allene oxidase synthase (AOS)
455	A0A438JT47	Allene oxide synthase 3	1.94543	F6HQI6 (I:99.0%; Ev:0.0)	VIT_03s0063g01850.t01	11.7.1.3	Phytohormone action.jasmonic acid.biosynthesis.allene oxidase synthase (AOS)
141	A3QRC1	Allene-oxide cyclase	1.90065		VIT_14s0083g00110.t01	11.7.1.4	Phytohormone action.jasmonic acid.biosynthesis.allene oxidase cyclase (AOC)
Chromatin organization (12)
383	A0A438BZW7	zf-RVT domain-containing protein	0.653968	A5C0M8 (I:86.0% ; Ev:1.4e-132)	VIT_04s0008g04380.t01	12.3.3.1.2.2	Chromatin organisation.histone modifications.histone lysine methylation.PRC2 histone methylation complex.associated protein factors.PRC2-VRN-interacting PHD protein (VIN3|VRN5)
Cell cycle (13)
280	A5B6U5	Proliferating cell nuclear antigen	0.0495942		VIT_06s0004g05920.t01	13.2.3.4.1	Cell cycle organisation.DNA replication.elongation.DNA-tracking platform.sliding clamp protein (PCNA)
352	F6HJ97	Uncharacterized protein (A0A6P5SEG7_PRUAV - DNA repair RAD52-like protein 2, chloroplastic - I:82.1%; Ev:1.3e-81)	0.544322		VIT_01s0150g00610.t01	13.5.7.2	Cell cycle organisation.organellar DNA replication.DNA recombination.recombination mediator (RAD52)
RNA processing (16)
378	F6GSZ1	RRM domain-containing protein	0.60918		VIT_17s0000g07330.t01	16.12.5.2	RNA processing.organelle machinery.RNA editing.RNA editing factor (ORRM-type)
351	A0A438EK83	Small nuclear ribonucleoprotein G	0.603106	D7TJ87 (I:100.0% ; Ev:1.1e-40)	VIT_08s0007g03130.t01	16.4.2.7	RNA processing.pre-mRNA splicing.U1/U2/U4/U5-associated Sm accessory ribonucleoprotein complex.component Sm-G
472	A0A438GRB7	Sm-like protein LSM6A	0.620889	D7T2I1 (I:100.0% ; Ev:1.2e-12)	VIT_05s0094g00940.t01	16.4.3.6	RNA processing.pre-mRNA splicing.U6-associated LSm accessory ribonucleoprotein complex.component LSm6
102	F6HQM5	RRM domain-containing protein	1.44859		VIT_03s0063g02610.t01	16.7.2	RNA processing.RNA chaperone activities.RNA chaperone (RZ1|GR-RBP)
418	F6HEJ3	Uncharacterized protein (A0A5B6ZF58_DAVIN - Putative polyadenylate-binding protein RBP45-like - I:81.0%; Ev:0.0)	1.72504		VIT_19s0090g00280.t01	16.9.4	RNA processing.mRNA sequestration.mRNA-binding regulatory factor (RBP45/47)
Protein biosynthesis (17)
207	A0A438H6L2	60S ribosomal protein L12	1.60659	A5C1K6 (I:100.0%;Ev:3.5e-114)	VIT_08s0040g01870.t01	17.1.2.1.12	Protein biosynthesis.ribosome biogenesis.large ribosomal subunit (LSU).LSU proteome.component RPL12
300	A5AXI6	60S acidic ribosomal protein P0	24.1141		VIT_13s0019g03970.t01	17.1.2.1.45	Protein biosynthesis.ribosome biogenesis.large ribosomal subunit (LSU).LSU proteome.component RPP0
181	A0A438EJY3	60S acidic ribosomal protein P2B	0.776991	D7TJ45 (I:98.2%;Ev:1.1e-72)	VIT_08s0007g03620.t01	17.1.2.1.47	Protein biosynthesis.ribosome biogenesis.large ribosomal subunit (LSU).LSU proteome.component RPP2
126	A5BUU4	40S ribosomal protein SA	4.4338		VIT_09s0002g00610.t01	17.1.3.1.1	Protein biosynthesis.ribosome biogenesis.small ribosomal subunit (SSU).SSU proteome.component RPSa
201	F6H6C2	S10_plectin domain-containing protein	11.9531		VIT_16s0050g01160.t01	17.1.3.1.11	Protein biosynthesis.ribosome biogenesis.small ribosomal subunit (SSU).SSU proteome.component RPS10
320	D7U865	40S ribosomal protein S12	1.09274		VIT_09s0070g00050.t01	17.1.3.1.13	Protein biosynthesis.ribosome biogenesis.small ribosomal subunit (SSU).SSU proteome.component RPS12
365	F6HQY9	Uncharacterized protein (A0A438JXD6_VITVI - 40S ribosomal protein S15a - I:100.0%; Ev:1.1e-88)	47.3777		VIT_08s0040g02460.t01	17.1.3.1.17	Protein biosynthesis.ribosome biogenesis.small ribosomal subunit (SSU).SSU proteome.component RPS15a
217	A5C4J2	Uncharacterized protein (A0A218XZE3_PUNGR - 40S ribosomal protein S19-3 - I:93.0%; Ev:2e-95)	2.37632		VIT_17s0000g06980.t01	17.1.3.1.21	Protein biosynthesis.ribosome biogenesis.small ribosomal subunit (SSU).SSU proteome.component RPS19
443	A5AJ83	Ribosomal_S10 domain-containing protein	4.26771		VIT_16s0022g01460.t01	17.1.3.1.22	Protein biosynthesis.ribosome biogenesis.small ribosomal subunit (SSU).SSU proteome.component RPS20
299	A0A438EB33	40S ribosomal protein S27	1.46427	F6H418 (I:100.0% ; Ev:1.6e-57 )	VIT_14s0068g00880.t01	17.1.3.1.28	Protein biosynthesis.ribosome biogenesis.small ribosomal subunit (SSU).SSU proteome.component RPS27
447	F6HLE9	Uncharacterized protein	1.65621		VIT_08s0007g07210.t01	17.1.3.1.30	Protein biosynthesis.ribosome biogenesis.small ribosomal subunit (SSU).SSU proteome.component RPS28
135	A0A438KA42	Guanine nucleotide-binding protein subunit beta-like protein	3.43981	A5BV59 (I:94.5%;Ev:0.0)	VIT_17s0000g02750.t01	17.1.3.1.33	Protein biosynthesis.ribosome biogenesis.small ribosomal subunit (SSU).SSU proteome.associated component RACK1
375	F6HLE8	Ribosomal_S7 domain-containing protein	3.47171		VIT_08s0007g07220.t01	17.1.3.1.6	Protein biosynthesis.ribosome biogenesis.small ribosomal subunit (SSU).SSU proteome.component RPS5
171	A0A438C2W6	Aspartate--tRNA ligase	2.44203	F6H2W4 (I:97.1%;Ev:0.0)	VIT_04s0008g03010.t01	17.2.4	Protein biosynthesis.aminoacyl-tRNA synthetase activities.aspartate-tRNA ligase
360	D7SH83	Diadenosine tetraphosphate synthetase	new		VIT_17s0000g00160.t01	17.2.9	Protein biosynthesis.aminoacyl-tRNA synthetase activities.glycine-tRNA ligase
308	F6I2M2	Uncharacterized protein (A0A2P2JK15_RHIMU - Protein mago nashi isogeny - I:95.4%; Ev: 3.8e-104)	0.839154		VIT_16s0013g00610.t01	17.3.1.1.2	Protein biosynthesis.mRNA quality control.Exon Junction complex (EJC).core components.component Magoh
432	D7U9M6	Eukaryotic translation initiation factor 3 subunit H	2.19656		VIT_05s0062g01080.t01	17.4.1.3.8	Protein biosynthesis.translation initiation.Pre-Initiation Complex (PIC) module.eIF3 mRNA-to-PIC binding complex.component eIF3h
37	F6HXZ5	Uncharacterized protein (A0A438K6R9_VITVI - Eukaryotic initiation factor 4A-2 - I:100.0%; Ev:0.0)	2.50373		VIT_09s0002g01760.t01	17.4.2.1	Protein biosynthesis.translation initiation.mRNA loading.mRNA unwinding factor (eIF4A)
219	A5BR81	Polyadenylate-binding protein	0.698141		VIT_03s0063g00070.t01	17.4.2.5	Protein biosynthesis.translation initiation.mRNA loading.mRNA poly-A-tail binding factor (PABP)
407	F6GTY8	Tr-type G domain-containing protein	10.3117		VIT_06s0004g03220.t01	17.5.1.1	Protein biosynthesis.translation elongation.eEF1 aminoacyl-tRNA binding factor activity.aminoacyl-tRNA binding factor (eEF1A)
174	D7SGX1	EF1_GNE domain-containing protein	0.51223		VIT_17s0000g01540.t01	17.5.1.2.1	Protein biosynthesis.translation elongation.eEF1 aminoacyl-tRNA binding factor activity.eEF1B eEF1A-GDP-recycling complex.component eEF1B-beta/-delta
210	F6HAD6	EF1_GNE domain-containing protein	1.428		VIT_06s0009g02410.t01	17.5.1.2.1	Protein biosynthesis.translation elongation.eEF1 aminoacyl-tRNA binding factor activity.eEF1B eEF1A-GDP-recycling complex.component eEF1B-beta/-delta
149	A0A438CSH7	Elongation factor 1-gamma	new	F6I455 (I:99.3%;Ev:0.0)	VIT_18s0041g01900.t01	17.5.1.2.2	Protein biosynthesis.translation elongation.eEF1 aminoacyl-tRNA binding factor activity.eEF1B eEF1A-GDP-recycling complex.component eEF1B-gamma
128	F6H4T7	Tr-type G domain-containing protein	20.0606		VIT_19s0027g00760.t01	17.5.2.1	Protein biosynthesis.translation elongation.eEF2 mRNA-translocation factor activity.mRNA-translocation factor (eEF2)
413	A5B605	Eukaryotic translation initiation factor 5A	1.16174		VIT_17s0000g06670.t01	17.5.3.1	Protein biosynthesis.translation elongation.eEF5 poly-P/G elongation factor activity.poly-P/G elongation factor (eEF5/eIF5A)
Protein modification (18)
346	A0A438JTD3	Dolichyl-diphosphooligosaccharide--protein glycosyltransferase 48 kDa subunit	new	D7TPX8 (I:81.4%; Ev: 3.5e-144)	VIT_03s0063g02100.t01	18.1.1.5.5	Protein modification.glycosylation.N-linked glycosylation.oligosaccharyl transferase (OST) complex.component DGL1
132	D7U318	Dolichyl-diphosphooligosaccharide--protein glycosyltransferase subunit 2	1.3568		VIT_07s0005g03640.t01	18.1.1.5.6	Protein modification.glycosylation.N-linked glycosylation.oligosaccharyl transferase (OST) complex.component HAP6
329	A0A438E0T9	Putative signal peptidase complex subunit 2	1.88184	D7TMG7 (I:96.7% ; Ev:2.1e-53)	VIT_13s0019g03400.t01	18.10.1.1.3	Protein modification.targeting peptide maturation.endomembrane system.SPC endoplasmic signal peptidase complex.component SPCs2
44	D7TBD9	Alpha-MPP	0.390118		VIT_11s0016g02870.t01	18.10.2.2.1; 2.4.3.3.1	Protein modification.targeting peptide maturation.mitochondrion.MPP mitochondrial signal peptidase heterodimer.subunit alpha; Cellular respiration.oxidative phosphorylation.cytochrome c reductase complex.peptidase component MPP heterodimer.subunit alpha
99	A5ANH8	Uncharacterized protein (A0A6P8D8I7_PUNGR - probable mitochondrial-processing peptidase subunit beta, mitochondrial - I: 89.4%; Ev:0.0)	3.77586		VIT_14s0108g01650.t01	18.10.2.2.2; 2.4.3.3.2	Protein modification.targeting peptide maturation.mitochondrion.MPP mitochondrial signal peptidase heterodimer.subunit beta; .Cellular respiration.oxidative phosphorylation.cytochrome c reductase complex.peptidase component MPP heterodimer.subunit beta
176	A0A438DUK9	Protein disulfide-isomerase	13.2767	A5C7J5 (I:95.0%; Ev:0.0)	VIT_12s0059g01560.t01	18.11.1.2	Protein modification.disulfide bond formation.endoplasmic reticulum.protein disulfide isomerase (PDI-M)
60	A5AKD8	Peptidyl-prolyl cis-trans isomerase	1.06203		VIT_18s0001g14400.t01	18.12.1	Protein modification.protein folding.protein folding catalyst (Cyclophilin)
139	A5BQN6	Peptidyl-prolyl cis-trans isomerase	1.96883		VIT_03s0038g01930.t01	18.12.1	Protein modification.protein folding.protein folding catalyst (Cyclophilin)
189	D7U5Y4	Peptidyl-prolyl cis-trans isomerase	1.43301		VIT_01s0146g00110.t01	18.12.1; 1.1.8.1.4.5	Protein modification.protein folding.protein folding catalyst (Cyclophilin); Photosynthesis.photophosphorylation.chlororespiration.NADH dehydrogenase-like (NDH) complex.lumen subcomplex L.component PnsL5
242	A0A438GLJ0	Peptidyl-prolyl cis-trans isomerase	1.84058	A5B709 (I:100.0% ; Ev:1.6e-127)	VIT_14s0081g00700.t01	18.12.1	Protein modification.protein folding.protein folding catalyst (Cyclophilin)
295	A5C2G6	Peptidyl-prolyl cis-trans isomerase	1.20576		VIT_06s0004g06610.t01	18.12.1	Protein modification.protein folding.protein folding catalyst (Cyclophilin)
267	D7UDY0	Peptidylprolyl isomerase	3.27192		VIT_00s0260g00060.t01	18.12.2	Protein modification.protein folding.protein folding catalyst (FKBP)
453	D7TU83	Peptidylprolyl isomerase	0.330393		VIT_03s0017g01060.t01	18.12.2	Protein modification.protein folding.protein folding catalyst (FKBP)
335	A0A438K994	Citrulline--aspartate ligase	7.32452	F6GST2 (I:99.0% ; Ev:0.0)	VIT_17s0000g01700.t01	18.4.1.6.1	Protein modification.phosphorylation.TKL protein kinase superfamily.LRR-VI protein kinase families.protein kinase (LRR-VI-1)
47	D7SIX7	Uncharacterized protein (A0A6A1VNY3_9ROSI - Serine/threonine-protein phosphatase 2A 65 kDa regulatory subunit A beta isoform - I:96.8%; Ev:0.0)	0.560084		VIT_17s0000g03870.t01	18.4.24.1.2.1; 13.4.1.2.4	Protein modification.phosphorylation.serine/threonine protein phosphatase superfamily.PPP Fe-Zn-dependent phosphatase families.PP2A-class phosphatase complexes.scaffold component A; .Cell cycle organisation.cytokinesis.preprophase microtubule organization.TON1-TRM-PP2A (TTP) preprophase band formation complex.scaffolding component PP2A-phosphatase
253	A5BL32	S-(hydroxymethyl)glutathione dehydrogenase	0.345664		VIT_07s0005g04600.t01	18.7.1	Protein modification.S-nitrosylation.S-nitrosoglutathione reductase (GSNOR)
188	D7TQB0	GST N-terminal domain-containing protein	0.942722		VIT_08s0040g03100.t01	18.8.1.3	Protein modification.S-glutathionylation.glutathione S-transferase activities.class lambda glutathione S-transferase
108	A0A438G7L8	Glutathione S-transferase U10	2.48811	F6HPC0 (I:100.0%;Ev: 2e-168)	VIT_01s0026g02400.t01	18.8.1.4	Protein modification.S-glutathionylation.glutathione S-transferase activities.class tau glutathione S-transferase
175	A0A438ILN2	Putative glutathione S-transferase	0.975727	F6HJH9 (I:100.0%;Ev:9.8e-167)	VIT_00s0153g00070.t01	18.8.1.4	Protein modification.S-glutathionylation.glutathione S-transferase activities.class tau glutathione S-transferase
240	A0A438JAE2	Glutathione S-transferase U8	1.41524	A5BVL9 (I:98.6 %; Ev:5.3e-161)	VIT_08s0007g01400.t01	18.8.1.4	Protein modification.S-glutathionylation.glutathione S-transferase activities.class tau glutathione S-transferase
337	F6I510	Uncharacterized protein (A0A438G5R9_VITVI - Putative glutathione S-transferase parC - I:99.1%; Ev:1.7e-161)	2.94066		VIT_19s0015g02610.t01	18.8.1.4	Protein modification.S-glutathionylation.glutathione S-transferase activities.class tau glutathione S-transferase
366	F6HEA4	Uncharacterized protein (A0A438H206_VITVI - Glutathione transferase GST 23 - I:97.0%; Ev: 4.7e-167)	0.665775		VIT_16s0039g00970.t01	18.8.1.4	Protein modification.S-glutathionylation.glutathione S-transferase activities.class tau glutathione S-transferase
416	A0A438K9J3	Putative glutathione S-transferase	3.97204	F6GTS9 (I:100.0%; Ev:9.9e-168)	VIT_17s0000g02950.t01	18.8.1.4	Protein modification.S-glutathionylation.glutathione S-transferase activities.class tau glutathione S-transferase
448	F6GT86	Uncharacterized protein (A0A438GXI6_VITVI - Glutathione S-transferase U9 - I:93.9% ; Ev:1.4e-157)	4.0462		VIT_17s0000g06110.t01	18.8.1.4	Protein modification.S-glutathionylation.glutathione S-transferase activities.class tau glutathione S-transferase
232	A0A438KHW4	Glutathione transferase	1.65144	D7U252 (I:97.2%; Ev:1.8e-149)	VIT_07s0005g00010.t01	18.8.1.5	Protein modification.S-glutathionylation.glutathione S-transferase activities.class phi glutathione S-transferase
237	D7TP00	Glutathione transferase	1.04563		VIT_07s0104g01800.t01	18.8.1.5	Protein modification.S-glutathionylation.glutathione S-transferase activities.class phi glutathione S-transferase
156	A5B8K3	Glutaredoxin domain-containing protein	0.955481		VIT_14s0066g00960.t01	18.8.2	Protein modification.S-glutathionylation.glutaredoxin
Protein degradation (19)
452	F6HYG1	Uncharacterized protein (A0A6P3YTY9_ZIZJJ - heat shock 70 kDa protein 15-like - I:86.5%; Ev:0.0)	new		VIT_09s0002g04680.t01	19.1.1.2.1.1	Protein homeostasis.protein quality control.ER Quality Control (ERQC) machinery.BiP chaperone system.ERdj3B-BiP-SDF2 chaperone complex.chaperone component BiP
98	A0A438FBI8	Heat shock 70 kDa protein, mitochondrial	1.47902	F6HCT7(I:95.0%; Ev:0.0)	VIT_00s0415g00030.t01	19.1.3.1; 7.11.2.2.5	Protein homeostasis.protein quality control.mitochondrial Hsp70 chaperone system.chaperone (mtHsc70); Coenzyme metabolism.iron-sulfur cluster assembly machinery.mitochondrial ISC system.transfer phase.chaperone (HSCA)
21	F6GTP0	Uncharacterized protein (A0A438JZ29_VITVI - Stromal 70 kDa heat shock-related protein, chloroplastic - I:100.0%; Ev:0.0)	0.75112		VIT_17s0000g03310.t01	19.1.4.1	Protein homeostasis.protein quality control.plastidial Hsp70 chaperone system.chaperone (cpHsc70)
1	F6HNX5	Uncharacterized protein (A0A5B6Z1B6_DAVIN - Putative heat shock cognate protein 2 - I:95.7%; Ev:0.0)	2.04116		VIT_13s0019g01430.t01	19.1.5.1	Protein homeostasis.protein quality control.cytosolic Hsp70 chaperone system.chaperone (Hsp70)
370	A0A438K358	Hsp70-Hsp90 organizing protein 1	new	*	VIT_13s0019g01430.t01	19.1.5.1	Protein homeostasis.protein quality control.cytosolic Hsp70 chaperone system.chaperone (Hsp70)
317	A0A438D490	Heat shock cognate protein 80	new	F6HCU9 (I:90.4%; Ev:0.0)	VIT_00s0194g00030.t01	19.1.6.1	Protein homeostasis.protein quality control.Hsp90 chaperone system.chaperone (Hsp90)
310	I6QTM2	SGT1	1.31608	E0CUS4 (I:98.3% ; Ev:0.0)	VIT_16s0050g01510.t01	19.1.6.3	Protein homeostasis.protein quality control.Hsp90 chaperone system.Hsp90-co-chaperone (SGT1)
7	F6GWA8	Uncharacterized protein (A0A438KFX8_VITVI - RuBisCO large subunit-binding protein subunit alpha, chloroplastic - I:99.8%; Ev:0.0)	2.16307		VIT_06s0061g00270.t01	19.1.7.1; 1.1.8.1.6.2.1 ; 1.2.1.2.1.1	Protein homeostasis.protein quality control.Hsp60 chaperone system.chaperone (Hsp60); Photosynthesis.photophosphorylation.chlororespiration.NADH dehydrogenase-like (NDH) complex.assembly and stabilization.Cpn60 chaperonin heterodimer.subunit alpha; Photosynthesis.calvin cycle.ribulose-1,5-bisphosphat carboxylase/oxygenase (RuBisCo) activity.RuBisCo assembly.CPN60 assembly chaperone complex.compon…
107	D7SLM9	Uncharacterized protein (A0A438JVD8_VITVI - RuBisCO large subunit-binding protein subunit beta, chloroplastic - I: 99.8%; Ev:0.0)	5.53524		vit_06s0004g00240.t01	19.1.7.1; 1.1.8.1.6.2.2; 1.2.1.2.1.2	Protein homeostasis.protein quality control.Hsp60 chaperone system.chaperone (Hsp60); Photosynthesis.photophosphorylation.chlororespiration.NADH dehydrogenase-like (NDH) complex.assembly and stabilization.Cpn60 chaperonin heterodimer.subunit beta; Photosynthesis.calvin cycle.ribulose-1,5-bisphosphat carboxylase/oxygenase (RuBisCo) activity.RuBisCo assembly.CPN60 assembly chaperone complex.compone…
380	A0A438E8K3	20 kDa chaperonin, chloroplastic	3.56801	Q6B4V4 (I:90.4% ; Ev:1e-150)	VIT_11s0016g00650.t01	19.1.7.2; 1.2.1.2.2	Protein homeostasis.protein quality control.Hsp60 chaperone system.Hsp60-co-chaperone (Hsp20); Photosynthesis.calvin cycle.ribulose-1,5-bisphosphat carboxylase/oxygenase (RuBisCo) activity.RuBisCo assembly.auxiliary co-chaperone (CPN20)
274	D7T1A7	Uncharacterized protein (A0A2I0L942_PUNGR - 10 kDa chaperonin, mitochondrial-like - I:91.8%; Ev:4.6e-59)	0.353082		VIT_06s0009g02550.t01	19.1.7.3	Protein homeostasis.protein quality control.Hsp60 chaperone system.Hsp60-co-chaperone (Hsp10)
96	F6H5Z7	Uncharacterized protein (A0A6P6SIN4_COFAR - polyubiquitin-A-like isoform X2 - I:93.0%; Ev:0.0)	1.00466		VIT_14s0036g00930.t01	19.2.2.1.1	Protein homeostasis.ubiquitin-proteasome system.ubiquitin-fold protein conjugation.ubiquitin conjugation (ubiquitylation).ubiquitin-fold protein (UBQ)
145	F6GUM1	E1 ubiquitin-activating enzyme	6.77285		VIT_06s0004g07060.t01	19.2.2.1.3	Protein homeostasis.ubiquitin-proteasome system.ubiquitin-fold protein conjugation.ubiquitin conjugation (ubiquitylation).ubiquitin-activating E1 protein (UBA)
177	D7TH48	UBC core domain-containing protein	1.08829		VIT_08s0007g02580.t01	19.2.2.1.6.1.2	Protein homeostasis.ubiquitin-proteasome system.ubiquitin-fold protein conjugation.ubiquitin conjugation (ubiquitylation).polyubiquitination.Ubc13-Uev1 conjugating E2 complex.component Uev1
379	A0A438J7X4	Ubiquitin-conjugating enzyme E2-17 kDa	1.48494	A5BM41 (I:100.0% ; Ev: 2.1e-90)	VIT_08s0040g00040.t01	19.2.2.5.2	Protein homeostasis.ubiquitin-proteasome system.ubiquitin-fold protein conjugation.MUB conjugation.conjugation E2 protein
470	A0A438FYM8	Ubiquitin receptor RAD23	0.960598	D7T959 (I:89.2% ; Ev:0.0)	VIT_01s0011g03410.t01	19.2.4.4.1	Protein homeostasis.ubiquitin-proteasome system.ER-associated protein degradation (ERAD).delivery to proteasome.shuttle protein (RAD23)
393	A0A438EXK2	Proteasome subunit alpha type	1.75554	A5ALB2 (I:81.1% ; Ev:3.1e-143)	VIT_09s0002g00980.t01	19.2.6.1.1.1	Protein homeostasis.ubiquitin-proteasome system.26S proteasome.20S core particle.alpha-type components.component alpha type-1
221	D7T9I6	Proteasome subunit alpha type	0.804282		VIT_01s0011g01960.t01	19.2.6.1.1.2	Protein homeostasis.ubiquitin-proteasome system.26S proteasome.20S core particle.alpha-type components.component alpha type-2
157	A5BSR0	Proteasome subunit alpha type	0.355511		VIT_10s0042g00070.t01	19.2.6.1.1.3	Protein homeostasis.ubiquitin-proteasome system.26S proteasome.20S core particle.alpha-type components.component alpha type-3
319	D7U564	Proteasome subunit alpha type	2.88633		VIT_03s0038g02300.t01	19.2.6.1.1.4	Protein homeostasis.ubiquitin-proteasome system.26S proteasome.20S core particle.alpha-type components.component alpha type-4
123	F6HXL1	Proteasome subunit alpha type	0.561782		VIT_09s0002g00350.t01	19.2.6.1.1.5	Protein homeostasis.ubiquitin-proteasome system.26S proteasome.20S core particle.alpha-type components.component alpha type-5
318	A0A438K1J2	Proteasome subunit alpha type-1-B	2.05265	A5C3G9 (I:98.2 %; Ev:1.7e-108)	VIT_18s0001g12760.t01	19.2.6.1.1.6	Protein homeostasis.ubiquitin-proteasome system.26S proteasome.20S core particle.alpha-type components.component alpha type-6
197	A5AXI5	Proteasome subunit alpha type	0.633011		VIT_08s0040g00410.t01	19.2.6.1.1.7	Protein homeostasis.ubiquitin-proteasome system.26S proteasome.20S core particle.alpha-type components.component alpha type-7
211	D7T0M7	Proteasome subunit beta	0.59562		VIT_11s0065g00320.t01	19.2.6.1.2.1	Protein homeostasis.ubiquitin-proteasome system.26S proteasome.20S core particle.beta-type components.component beta type-1
292	E0CR38	Proteasome subunit beta	0.738217		VIT_18s0001g02260.t01	19.2.6.1.2.3	Protein homeostasis.ubiquitin-proteasome system.26S proteasome.20S core particle.beta-type components.component beta type-3
147	A0A438KGZ1	Proteasome subunit beta	0.523075	A5BYC0 (I:87.6%; Ev:2.2e-139)	VIT_07s0151g00690.t01	19.2.6.1.2.4	Protein homeostasis.ubiquitin-proteasome system.26S proteasome.20S core particle.beta-type components.component beta type-4
429	D7TAR8	Proteasome subunit beta	1.14253		VIT_01s0010g02900.t01	19.2.6.1.2.5	Protein homeostasis.ubiquitin-proteasome system.26S proteasome.20S core particle.beta-type components.component beta type-5
194	A0A438IW23	Proteasome endopeptidase complex	0.327891	D7U7S6 (I:86.0%;Ev:1.7e-151)	VIT_15s0048g00900.t01	19.2.6.1.2.6	Protein homeostasis.ubiquitin-proteasome system.26S proteasome.20S core particle.beta-type components.component beta type-6
420	D7SKV3	Proteasome subunit beta	6.25253		VIT_06s0004g03190.t01	19.2.6.1.2.7	Protein homeostasis.ubiquitin-proteasome system.26S proteasome.20S core particle.beta-type components.component beta type-7
388	A0A438EWK5	26S proteasome regulatory subunit 7	8.65284	D7TZI9 (I:86.6%; Ev:0.0)	VIT_09s0002g00170.t01	19.2.6.2.1.1	Protein homeostasis.ubiquitin-proteasome system.26S proteasome.19S regulatory particle.ATPase components.regulatory component RPT1
134	A0A438HF71	26S proteasome regulatory subunit 6A-like A	1.56675	A5AEY4 (I:91.8%;Ev:0.0)	VIT_05s0020g01180.t01	19.2.6.2.1.5	Protein homeostasis.ubiquitin-proteasome system.26S proteasome.19S regulatory particle.ATPase components.regulatory component RPT5
389	A0A438EGI4	26S proteasome non-ATPase regulatory subunit 2 homolog	2.94042	E0CTI4 (I:97.0%; Ev:0.0)	VIT_12s0028g03130.t01	19.2.6.2.2.1	Protein homeostasis.ubiquitin-proteasome system.26S proteasome.19S regulatory particle.non-ATPase components.regulatory component RPN1
291	D7TVK9	PCI domain-containing protein	0.94447		VIT_02s0025g02010.t01	19.2.6.2.2.11	Protein homeostasis.ubiquitin-proteasome system.26S proteasome.19S regulatory particle.non-ATPase components.regulatory component RPN12
338	F6HTU0	PCI domain-containing protein	1.1656		VIT_14s0030g01670.t01	19.2.6.2.2.5	Protein homeostasis.ubiquitin-proteasome system.26S proteasome.19S regulatory particle.non-ATPase components.regulatory component RPN6
263	D7THA1	MPN domain-containing protein	1.54211		VIT_08s0007g01980.t01	19.2.6.2.2.7	Protein homeostasis.ubiquitin-proteasome system.26S proteasome.19S regulatory particle.non-ATPase components.regulatory component RPN8
322	F6HT17	PCI domain-containing protein	3.29896		VIT_02s0012g02660.t01	19.2.6.2.2.8	Protein homeostasis.ubiquitin-proteasome system.26S proteasome.19S regulatory particle.non-ATPase components.regulatory component RPN9
399	A0A438E8M5	Thiol protease aleurain-like	0.220673	A5CBB3 (I:100.0% ; Ev:0.0)	VIT_11s0016g01070.t01	19.4.1.1	Protein homeostasis.proteolysis.cysteine-type peptidase activities.C1-class protease (Papain)
410	A0A438I992	Cysteine protease RD19A	0.741866	D7SP77 (I: 62.8%; Ev:0.0)	VIT_04s0023g02450.t01	19.4.1.1	Protein homeostasis.proteolysis.cysteine-type peptidase activities.C1-class protease (Papain)
93	A0A438JN39	Serine carboxypeptidase-like 7	0.48328	F6H684 (I:80.9%; Ev:0.0)	VIT_03s0091g01290.t01	19.4.2.2	Protein homeostasis.proteolysis.serine-type peptidase activities.S10-class serine carboxypeptidase (SCPL)
115	D7T3Q1	Uncharacterized protein (A0A2P1E344_VITVI - Glucose acyltransferase 1 - I:99.8%; Ev:0.0)	0.481314		VIT_03s0088g00260.t01	19.4.2.2	Protein homeostasis.proteolysis.serine-type peptidase activities.S10-class serine carboxypeptidase (SCPL)
195	A5C1I0	Carboxypeptidase	0.708046		VIT_11s0037g00740.t01	19.4.2.2	Protein homeostasis.proteolysis.serine-type peptidase activities.S10-class serine carboxypeptidase (SCPL)
250	F6HNB7	Carboxypeptidase	0.859996		VIT_13s0019g05130.t01	19.4.2.2	Protein homeostasis.proteolysis.serine-type peptidase activities.S10-class serine carboxypeptidase (SCPL)
315	F6HFI0	Carboxypeptidase	2.33386		VIT_01s0011g04910.t01	19.4.2.2	Protein homeostasis.proteolysis.serine-type peptidase activities.S10-class serine carboxypeptidase (SCPL)
466	A0A438E1Q6	ATP-dependent Clp protease proteolytic subunit	0.399886	D7U2J1 (I:99.1%; Ev:1.6e-71)	VIT_07s0005g01530.t01	19.4.2.9.1	Protein homeostasis.proteolysis.serine-type peptidase activities.chloroplast Clp-type protease complex.proteolytic core component ClpP1|3-6
26	F6H7H1	Uncharacterized protein (A0A438EDM7_VITVI - Aspartic proteinase A1 - I:100.0%; Ev:0.0)	0.556006		VIT_10s0116g01210.t01	19.4.3.1	Protein homeostasis.proteolysis.aspartic-type peptidase activities.A1-class protease (Pepsin)
109	A0A438F7U8	Aspartyl protease AED3	0.561684	F6H120 (I:100.0%; Ev:0.0)	VIT_18s0001g07340.t01	19.4.3.1	Protein homeostasis.proteolysis.aspartic-type peptidase activities.A1-class protease (Pepsin)
214	F6HVD5	Peptidase A1 domain-containing protein	0.663206		VIT_13s0084g00820.t01	19.4.3.1	Protein homeostasis.proteolysis.aspartic-type peptidase activities.A1-class protease (Pepsin)
377	F6H3K6	Peptidase A1 domain-containing protein	1.41121		VIT_04s0008g07110.t01	19.4.3.1	Protein homeostasis.proteolysis.aspartic-type peptidase activities.A1-class protease (Pepsin)
301	F6HCS7	Uncharacterized protein (A0A5N6QUJ3_9ROSI - Peptidase_M3 domain-containing protein - I:81.0%; Ev:0.0)	1.88529		VIT_00s0211g00060.t01	19.4.5.1	Protein homeostasis.proteolysis.metallopeptidase activities.M3-class metalloprotease
12	F6HYJ1	CYTOSOL_AP domain-containing protein	0.710965		VIT_11s0037g00180.t01	19.4.5.6.3	Protein homeostasis.proteolysis.metallopeptidase activities.aminopeptidase activities.M17-class leucyl aminopeptidase (LAP)
333	A5AL54	Leuk-A4-hydro_C domain-containing protein	0.352632		VIT_13s0067g03300.t01	19.4.5.6.5	Protein homeostasis.proteolysis.metallopeptidase activities.aminopeptidase activities.M1-class neutral/aromatic-hydroxyl amino acid aminopeptidase
396	A0A438K8Z1	Aminopeptidase	new	A5AQ52 (I:95.4% ; Ev:0.0)	VIT_04s0008g01430.t01	19.4.5.6.5	Protein homeostasis.proteolysis.metallopeptidase activities.aminopeptidase activities.M1-class neutral/aromatic-hydroxyl amino acid aminopeptidase
101	F6I5L8	Prohibitin	0.346856		VIT_14s0171g00430.t01	19.4.5.8.1.2.2	Protein homeostasis.proteolysis.metallopeptidase activities.FtsH endopeptidase activities.FtsH mitochondrial protease complexes.FtsH3/10 matrix-AAA protease heterodimers.component prohibitin
Cytoskeleton (20)
6	F6HBQ3	Tubulin alpha chain	0.876869		VIT_03s0088g00380.t01	20.1.1.1	Cytoskeleton organisation.microtubular network.alpha-beta-Tubulin heterodimer.component alpha-Tubulin
4	A5ATG8	Tubulin beta chain	0.781359		VIT_08s0040g00980.t01	20.1.1.2	Cytoskeleton organisation.microtubular network.alpha-beta-Tubulin heterodimer.component beta-Tubulin
16	F6I0I5	Uncharacterized protein (A0A438CNF0_VITVI - Actin-7 - I:99.55; Ev:0.0)	0.961985		VIT_04s0044g00580.t01	20.2.1	Cytoskeleton organisation.microfilament network.actin filament protein
332	A5AQ89	Profilin	1.00441		VIT_04s0008g00490.t01	20.2.2.3	Cytoskeleton organisation.microfilament network.actin polymerisation.profilin actin nucleation protein
456	D7TBE7	Profilin	1.21181		VIT_11s0016g02950.t01	20.2.2.3	Cytoskeleton organisation.microfilament network.actin polymerisation.profilin actin nucleation protein
266	A0A438JXF7	Actin-depolymerizing factor 1	3.12071	F6HN87 (I:84.8% ; Ev: 2.1e-73)	VIT_13s0019g00550.t01	20.2.2.8	Cytoskeleton organisation.microfilament network.actin polymerisation.actin-depolymerizing factor (ADF)
382	A5C537	CCT-beta	new		VIT_18s0001g00480.t01	20.3.1.2	Cytoskeleton organisation.actin and tubulin folding.CCT chaperonin folding complex.subunit beta (CCT2)
347	A0A438F6R2	T-complex protein 1 subunit gamma	4.3081	A5BNS7 (I:96.4%; Ev:0.0)	VIT_07s0130g00410.t01	20.3.1.3	Cytoskeleton organisation.actin and tubulin folding.CCT chaperonin folding complex.subunit gamma (CCT3)
331	F6GTS3	T-complex protein 1 subunit delta	new		VIT_17s0000g03040.t01	20.3.1.4	Cytoskeleton organisation.actin and tubulin folding.CCT chaperonin folding complex.subunit delta (CCT4)
Cell wall (21)
327	A0A438IW82	Pectinesterase	1.083	F6I390 (I:99.4% ; Ev:0.0)	VIT_15s0048g00510.t01	21.3.1.2.1	Cell wall organisation.pectin.homogalacturonan.modification and degradation.pectin methylesterase
59	A0A438KL82	Putative beta-D-xylosidase 5	1.40542	F6HE27(I: 62.8%;Ev:0.0)	VIT_05s0020g00530.t01	21.3.2.2.3.2	Cell wall organisation.pectin.rhamnogalacturonan I.modification and degradation.alpha-L-arabinofuranosidase activities.bifunctional alpha-L-arabinofuranosidase and beta-D-xylosidase (BXL)
70	F6I6R4	Fn3_like domain-containing protein	1.16362		VIT_12s0121g00230.t01	21.3.2.2.3.2	Cell wall organisation.pectin.rhamnogalacturonan I.modification and degradation.alpha-L-arabinofuranosidase activities.bifunctional alpha-L-arabinofuranosidase and beta-D-xylosidase (BXL)
391	A5AK33	Hydrolase_4 domain-containing protein	0.849281		VIT_09s0002g05730.t01	21.6.1.3	Cell wall organisation.lignin.monolignol biosynthesis.caffeoyl shikimate esterase (CSE)
131	A0A438KK24	Caffeoyl-CoA O-methyltransferase	0.358325	D7SVV2 (I:100.0%;Ev:0.0)	VIT_07s0031g00350.t01	21.6.1.4	Cell wall organisation.lignin.monolignol biosynthesis.caffeoyl-CoA 3-O-methyltransferase (CCoA-OMT)
422	A5BVQ3	Integrase catalytic domain-containing protein	2.42481		VIT_12s0028g03110.t01	21.6.1.4	Cell wall organisation.lignin.monolignol biosynthesis.caffeoyl-CoA 3-O-methyltransferase (CCoA-OMT)
68	F6H775	Uncharacterized protein (Q9M560_VITVI - Caffeic acid O-methyltransferase - I:98.1%; Ev:0.0)	0.763082		VIT_16s0098g00850.t01	21.6.1.7	Cell wall organisation.lignin.monolignol biosynthesis.caffeic acid O-methyltransferase (COMT)
256	D7UBZ3	PKS_ER domain-containing protein	0.460227		VIT_03s0180g00260.t01	21.6.1.8	Cell wall organisation.lignin.monolignol biosynthesis.cinnamyl-alcohol dehydrogenase
362	F6GWS4	Peroxidase	1.03034		VIT_04s0023g02570.t01	21.6.2.3	Cell wall organisation.lignin.monolignol conjugation and polymerization.lignin peroxidase
160	A5ATD8	Cytochrome b5 heme-binding domain-containing protein	0.531921		VIT_07s0005g06290.t01	21.9.1.7.1.3	Cell wall organisation.cutin and suberin.cuticular lipid formation.alkane-forming pathway.CER1-CER3 alkane-forming complex.component Cyt-b5
248	A0A438BU98	Cytochrome b5 isoform E	0.587456	E0CV99 (I:98.5% ; Ev:1.7e-92)	VIT_16s0098g01230.t01	21.9.1.7.1.3	Cell wall organisation.cutin and suberin.cuticular lipid formation.alkane-forming pathway.CER1-CER3 alkane-forming complex.component Cyt-b5
54	F6GSZ7	Uncharacterized protein (A0A438EXT5_VITVI - Omega-hydroxypalmitate O-feruloyl transferase - I:99.8%; Ev:0.0)	0.632911		VIT_17s0000g00950.t01	21.9.2.1	Cell wall organisation.cutin and suberin.alkyl-hydrocinnamate biosynthesis.feruroyl-coenzyme A transferase
Vesicle trafficking (22)
229	D7TKQ8	Coatomer subunit epsilon	0.663521		VIT_10s0003g05630.t01	22.3.1.3	Vesicle trafficking.Coat protein I (COPI) coatomer machinery.coat protein complex.subunit epsilon
144	D7T9L8	Coatomer subunit delta	6.58072		VIT_01s0011g01570.t01	22.3.1.4.3	Vesicle trafficking.Coat protein I (COPI) coatomer machinery.coat protein complex.cargo adaptor F-subcomplex.subunit delta
359	F6GXA8	Uncharacterized protein (A0A2I4FHQ6_JUGRE - ADP-ribosylation factor 1-like - I:97.1%; Ev:3.8e-118)	0.643739		VIT_11s0052g01720.t01	22.3.2.1	Vesicle trafficking.Coat protein I (COPI) coatomer machinery.coat protein recruiting.ARF-GTPase
231	D7U2H1	Uncharacterized protein (A0A6P9E3B0_JUGRE - GTP-binding protein SAR1A isoform X1 - I: 99.5%; Ev:6.6e-139)	1.2505		VIT_07s0005g01330.t01	22.4.2.1	Vesicle trafficking.Coat protein II (COPII) coatomer machinery.coat protein recruiting.GTPase (Sar1)
66	A0A438GZB6	Ras-related protein RABA2a	0.904026	D7TGR6 (I:100%;Ev:2.7e-151)	VIT_12s0035g01140.t01	22.8.1.1	Vesicle trafficking.regulation of membrane tethering and fusion.RAB-GTPase activities.A-class RAB GTPase
168	D7TWF7	Uncharacterized protein (A0A2R6P950_ACTCC - Ras-related protein RABB1b - I:95.7%; Ev:6.7e-145)	0.487893		VIT_14s0066g00180.t01	22.8.1.2	Vesicle trafficking.regulation of membrane tethering and fusion.RAB-GTPase activities.B-class RAB GTPase
88	A0A438K2Q8	GTP-binding protein YPTM2	0.982713	D7SZ58 (I:100.0%;Ev:6.1e-139)	VIT_00s1372g00020.t01	22.8.1.4	Vesicle trafficking.regulation of membrane tethering and fusion.RAB-GTPase activities.D-class RAB GTPase
412	A5BW15	Uncharacterized protein (A0A061FVC7_THECC - Ras-related small GTP-binding family protein isoform 1 - I:95.5%; Ev: 2.2e-134)	0.908062		VIT_13s0019g04680.t01	22.8.1.6	Vesicle trafficking.regulation of membrane tethering and fusion.RAB-GTPase activities.F-class RAB GTPase
474	A0A438CRG8	Ras-related protein Rab7	2.82986	A5C8F3 (I: 99.5%; Ev: 8.9e-128)	VIT_09s0002g04220.t01	22.8.1.7	Vesicle trafficking.regulation of membrane tethering and fusion.RAB-GTPase activities.G-class RAB GTPase
353	A5BXT5	Guanosine nucleotide diphosphate dissociation inhibitor	0.716476		VIT_05s0094g01550.t01	22.8.4.2	Vesicle trafficking.regulation of membrane tethering and fusion.RAB-GTPase membrane association.RAB-GTPase GDP-dissociation inhibitor (RAB-GDI)
Protein translocation (23)
400	A0A438EKP3	Ankyrin repeat domain-containing protein 2A	0.206367	D7U4N2 (I:81.4% ; Ev:0.0)	VIT_03s0038g04270.t01	23.1.1.1	Protein translocation.chloroplast.outer envelope insertion system.chaperone (AKR2)
434	F6HLK8	Uncharacterized protein (A0A2R6QV57_ACTCC - Outer envelope pore protein like - I:80.1%; Ev: 2.1e-90)	4.43479		VIT_08s0007g06230.t01	23.2.3.8	Protein translocation.mitochondrion.inner mitochondrion membrane TIM translocation system.component B14-7
31	E0CV68	Importin N-terminal domain-containing protein	0.667961		VIT_16s0098g01630.t01	23.5.1.2.1	Protein translocation.nucleus.nucleocytoplasmic transport.karyopherin beta transport receptors.import karyopherin (IMB1)
228	A0A438JPS3	GTP-binding nuclear protein Ran1B	12.5482	F6H3T8 (I:100%; Ev:6.5e-95)	VIT_04s0008g05020.t01	23.5.1.4	Protein translocation.nucleus.nucleocytoplasmic transport.Ran GTPase
Solute transport (24)
25	D7SS06	V-ATPase 69 kDa subunit	0.816887		VIT_09s0054g00890.t01	24.1.1.2.1	Solute transport.primary active transport.V-type ATPase complex.peripheral V1 subcomplex.subunit A
10	E0CQW9	Vacuolar proton pump subunit B	0.736247		VIT_18s0001g01020.t01	24.1.1.2.2	Solute transport.primary active transport.V-type ATPase complex.peripheral V1 subcomplex.subunit B
406	A0A438EBC5	V-type proton ATPase subunit C	14.0262	D7SVJ2 (I:94.3% ; Ev:0.0)	VIT_14s0068g01280.t01	24.1.1.2.3	Solute transport.primary active transport.V-type ATPase complex.peripheral V1 subcomplex.subunit C
196	A5C9Z5	Uncharacterized protein (A0A5B7ATL7_DAVIN - Putative V-type proton ATPase subunit E-like - I:67.8%; Ev:4.5e-116)	0.411001		VIT_08s0056g00620.t01	24.1.1.2.5	Solute transport.primary active transport.V-type ATPase complex.peripheral V1 subcomplex.subunit E
334	A5B4N7	V-type proton ATPase subunit F	0.250703		VIT_05s0062g00210.t01	24.1.1.2.6	Solute transport.primary active transport.V-type ATPase complex.peripheral V1 subcomplex.subunit F
71	F6HXK4	Plasma membrane ATPase	2.89311		VIT_09s0002g00130.t01	24.1.2.3.1	Solute transport.primary active transport.P-type ATPase superfamily.P3 family.P3A-type proton-translocating ATPase (AHA)
312	A0A438IME5	H(+)-exporting diphosphatase	1.33975	Q9M4S1 (I:90.9% ; Ev:0.0)	VIT_14s0060g01280.t01	24.1.4.1	Solute transport.primary active transport.VHP PPase family.proton-translocating pyrophosphatase (VHP1)
40	F6H440	Uncharacterized protein (A0A438JD80_VITVI - Mitochondrial phosphate carrier protein 3, mitochondrial - I:100.0%; Ev:0.0)	0.6289		VIT_14s0068g01260.t01	24.2.13	Solute transport.carrier-mediated transport.solute transporter (MTCC)
125	A0A438EGL3	ADP,ATP carrier protein 3, mitochondrial	2.16438	A5C3A2 (I:89.8%; Ev: 0.0)	VIT_12s0028g03380.t01	24.2.13	Solute transport.carrier-mediated transport.solute transporter (MTCC)
206	F6GUN2	Uncharacterized protein (A0A438JV74_VITVI - Mitochondrial dicarboxylate/tricarboxylate transporter DTC - I:91.9%; Ev:0.0)	1.55094		VIT_06s0004g00470.t01	24.2.13; 5.1.1.1	Solute transport.carrier-mediated transport.solute transporter (MTCC); .Lipid metabolism.fatty acid biosynthesis.citrate shuttle.mitochondrial dicarboxylate transporter
435	Q4U339	Putative hexose transporter	d.		VIT_18s0122g00850.t01	24.2.2.1.4	Solute transport.carrier-mediated transport.MFS superfamily.SP family.monosaccharide transporter (AZT)
431	A5AH05	Mitochondrial pyruvate carrier	0.764852		VIT_17s0000g01780.t01	24.2.23.1; 5.1.1.5	Solute transport.carrier-mediated transport.MPC pyruvate carrier complex.component MPC1; .Lipid metabolism.fatty acid biosynthesis.citrate shuttle.mitochondrial pyruvate transporter
202	Q2HZF5	Aquaporin PIP2	1.46915		VIT_06s0004g02850.t01	24.3.1.2	Solute transport.channels.MIP family.plasma membrane intrinsic protein (PIP)
284	L7NSW9	Plasma membrane 11 aquaporin	1.41281		VIT_13s0067g00220.t01	24.3.1.2	Solute transport.channels.MIP family.plasma membrane intrinsic protein (PIP)
306	F6I0Z8	Plasma membrane 22 aquaporin	2.80786		VIT_03s0038g02520.t01	24.3.1.2	Solute transport.channels.MIP family.plasma membrane intrinsic protein (PIP)
326	A0A438BZE4	Putative aquaporin PIP1-2	1.86497	Q0MX16 (I:90.1% ; Ev:0.0)	VIT_02s0025g03390.t01	24.3.1.2	Solute transport.channels.MIP family.plasma membrane intrinsic protein (PIP)
369	Q9M7B5	Putative aquaporin PIP2-1	0.648235	A5C9F9 (I:98.9%; Ev:0.0)	VIT_13s0019g04280.t01	24.3.1.2	Solute transport.channels.MIP family.plasma membrane intrinsic protein (PIP)
203	Q9FS46	Putative aquaporin	0.652368		VIT_09s0002g04020.t01	24.3.1.3	Solute transport.channels.MIP family.tonoplast intrinsic protein (TIP)
209	A0A438FD43	Mitochondrial outer membrane protein porin of 36 kDa	1.0184	F6HPF2 (I:90.7%;Ev:0.0)	VIT_01s0026g01650.t01	24.4.1	Solute transport.porins.voltage-gated anion channel (VDAC)
216	A5AQ65	Uncharacterized protein (A0A438KQ38_VITVI - Mitochondrial outer membrane protein porin 2 - I:85.5%; Ev:1.2e-171)	0.379847		VIT_07s0129g00170.t01	24.4.1	Solute transport.porins.voltage-gated anion channel (VDAC)
325	A0A438CTH2	Mitochondrial outer membrane protein porin of 34 kDa	0.430251	A5BE54 (I:91.7% ; Ev:0.0)	VIT_14s0108g00010.t01	24.4.1	Solute transport.porins.voltage-gated anion channel (VDAC)
Nutrient uptake (25)
246	A0A438FMR0	Ferredoxin--nitrite reductase, chloroplastic	new	F6HQA7 (I:99.0% ; Ev:0.0)	VIT_03s0063g00370.t01	25.1.4.2	Nutrient uptake.nitrogen assimilation.nitrate assimilation.nitrite reductase
29	A5AP38	Glutamine synthetase	0.646673		VIT_01s0011g02200.t01	25.1.5.1.1	Nutrient uptake.nitrogen assimilation.ammonium assimilation.glutamine synthetase activities.cytosolic glutamine synthetase (GLN1)
278	F6HLB4	Glutamate dehydrogenase	3.34005		VIT_08s0007g07400.t01	25.1.6.1	Nutrient uptake.nitrogen assimilation.glutamate deamination.glutamate dehydrogenase
97	A0A438DSE3	Aspartate aminotransferase	1.98413	D7TBL7 (I:99.5%;Ev:0.0)	VIT_11s0016g03720.t01	25.1.7	Nutrient uptake.nitrogen assimilation.aspartate aminotransferase
321	A0A438E3X6	Ferritin	10.7651	D7T4J5 (I:99.2% ; Ev:5.9e-173)	VIT_13s0067g01840.t01	25.4.5.1	Nutrient uptake.iron uptake.iron storage.non-haem ferritin
213	D7UBY5	HMA domain-containing protein	0.671428		VIT_13s0074g00770.t01	25.5.2.3	Nutrient uptake.copper uptake.reduction-based uptake.copper chaperone (CCH)
External stimuli response (26)
200	A5C504	Uncharacterized protein (A0A6P5ZFB9_DURZI - ADP-ribosylation factor-like protein 8a - I:96.7 %; Ev:6.4e-128)	8.68664		VIT_00s0601g00030.t01	26.10.2.4	External stimuli response.virus.tobamovirus multiplication.small GTPase (ARL8)
281	A5AX56	Uncharacterized protein (A0A438CD92_VITVI - Protein EDS1L - I: 91.8%; Ev:0.0)	1.58721		VIT_17s0000g07370.t01	26.8.2.4.1	External stimuli response.pathogen.effector-triggered immunity (ETI) network.EDS1-PAD4/SAG101 signalling heterodimers.component EDS1
224	F6H6V6	Uncharacterized protein (A0A438JIJ5_VITVI - Senescence-associated carboxylesterase 101 - I:78.6%; I:0.0)	4.17677		VIT_05s0077g01750.t01	26.8.2.4.3	External stimuli response.pathogen.effector-triggered immunity (ETI) network.EDS1-PAD4/SAG101 signalling heterodimers.component SAG101
Not assigned - annotated (35.1)
13	F6HUS6	Uncharacterized protein (A0A438G9V5_VITVI - Protein SIEVE ELEMENT OCCLUSION B - I:90.0%; Ev:0.0)	2.07183		VIT_14s0066g00120.t01	35.1	not assigned.annotated
19	A5C3B4	14_3_3 domain-containing protein	0.966663		VIT_14s0006g03230.t01	35.1	not assigned.annotated
20	B6VJY3	ATP synthase subunit alpha	1.24481		VIT_00s0733g00010.t01	35.1	not assigned.annotated
42	F6GTA6	PHB domain-containing protein	0.544362		VIT_17s0000g05680.t01	35.1	not assigned.annotated
46	A0A438KRJ6	Annexin	1.43638	A5B479 (I:91.5%; Ev:0.0)	VIT_18s0001g05530.t01	35.1	not assigned.annotated
48	A0A438J6W5	Glutelin type-A 2	0.1106	D7SZX7 (I:100.0%;Ev:0.0)	VIT_12s0034g01890.t01	35.1	not assigned.annotated
76	D7SJF5	Uncharacterized protein (A0A4Y1RJT1_PRUDU - Cystathionine beta-synthase family protein - I:87.0%; Ev:1.2e-124)	5.69603		VIT_06s0004g08460.t01	35.1	not assigned.annotated
80	A5AS18	NAD(P)H dehydrogenase (quinone)	0.703559		VIT_19s0014g04660.t01	35.1	not assigned.annotated
87	F6H6U6	Bet_v_1 domain-containing protein	1.87196		VIT_05s0077g01570.t01	35.1	not assigned.annotated
89	A0A438JUJ6	MLP-like protein 34	1.49435	D7T8R2 (I:96.4%; Ev:1.2e-97)	VIT_01s0011g05150.t01	35.1	not assigned.annotated
90	F6GX20	4-hydroxy-4-methyl-2-oxoglutarate aldolase	0.908789		VIT_04s0023g00590.t01	35.1	not assigned.annotated
91	D7TNE5	PHB domain-containing protein	0.508821		VIT_01s0026g01640.t01	35.1	not assigned.annotated
92	F6HDM0	DUF3700 domain-containing protein	0.483081		VIT_05s0020g02770.t01	35.1	not assigned.annotated
103	A3QRB7	Chitinase class I basic	0.362505		VIT_03s0038g03400.t01	35.1	not assigned.annotated
104	D7T7N4	RRM domain-containing protein	0.277617		VIT_16s0039g01860.t01	35.1	not assigned.annotated
106	A0A438J2L0	Chalcone-flavonone isomerase family protein	0.614544	F6HC36 (I:98.0%; Ev:5.9e-173)	VIT_13s0067g02870.t01	35.1	not assigned.annotated
110	A0A438BSC8	NAD(P)H dehydrogenase (quinone)	0.396049	F6GZ23 (I:99.0%; Ev:1.6e-140)	VIT_00s0274g00090.t01	35.1	not assigned.annotated
112	A0A438GQU3	Kunitz trypsin inhibitor 2	0.0160824	F6HW68 (I:100.0%; Ev:4.9e-148)	VIT_17s0119g00150.t01	35.1	not assigned.annotated
116	D7T8C3	Uncharacterized protein (A0A438ISG5_VITVI - Reactive Intermediate Deaminase A, chloroplastic - I:95.9%; Ev:5e-125)	0.671991		VIT_19s0090g00390.t01	35.1	not assigned.annotated
118	A7NY33	Peroxidase 4	0.145018		VIT_06s0004g07770.t01	35.1	not assigned.annotated
120	A0A438DX36	Major allergen Pru ar 1	0.48262	D7SY82 (I:100%; Ev:6.6e-111)	VIT_05s0077g01650.t01	35.1	not assigned.annotated
129	D7SL25	Epimerase domain-containing protein	0.941815		VIT_06s0004g02380.t01	35.1	not assigned.annotated
133	F6H4Z9	UBC core domain-containing protein	1.03225		VIT_12s0028g02220.t01	35.1	not assigned.annotated
143	A0A438JUH8	MLP-like protein 43	0.950873	D7T8R3(I:98.7%; Ev:9.9e-109)	VIT_01s0011g05130.t01	35.1	not assigned.annotated
153	A0A438J4E7	UBP1-associated protein 2C	0.908374	A5ADJ5 (I:100.0%; Ev:0.0)	VIT_19s0014g01570.t01	35.1	not assigned.annotated
155	A0A438BVV1	Patellin-5	0.508332	F6I407 (I:99.8%; Ev:0.0)	VIT_18s0041g00430.t01	35.1	not assigned.annotated
158	A5BM68	TCTP domain-containing protein	1.80638		VIT_05s0020g01170.t01	35.1	not assigned.annotated
162	F6HUH2	Uncharacterized protein (A0A438JJ78_VITVI - Osmotin-like protein OSML13 - I:99.6%; Ev:0.0)	0.176981		VIT_02s0025g04340.t01	35.1	not assigned.annotated
163	A0A438DZJ5	Peroxidase	0.174424	D7SR21 (I:97.6 %; Ev:9.9e-174)	VIT_08s0058g00970.t01	35.1	not assigned.annotated
165	A0A438JUL6	MLP-like protein 43	3.25313	A5AKK0 (I:100.0%; Ev:2.4e-109)	VIT_01s0011g05120.t01	35.1	not assigned.annotated
166	F6H0Z1	Peroxidase	0.424935		VIT_18s0001g06850.t01	35.1	not assigned.annotated
172	A0A438JH97	Nitrile-specifier protein 5	0.872772	F6HHQ2 (I:99.7%; Ev:0.0)	VIT_12s0057g01080.t01	35.1	not assigned.annotated
179	F6HSU5	Peroxidase	0.00489613		VIT_07s0129g00360.t01	35.1	not assigned.annotated
180	A0A438C6P2	Plastid-lipid-associated protein, chloroplastic	0.135828	A5AKB1 (I:99.6%;Ev:0.0)	VIT_02s0012g02050.t01	35.1	not assigned.annotated
183	D7U2N2	Uncharacterized protein (A0A5E4F0C2_PRUDU - PREDICTED: nitrogen regulatory; I:74.6%; Ev:7.6e-99)	0.685517		VIT_07s0005g02010.t01	35.1	not assigned.annotated
184	D7TPW5	GLOBIN domain-containing protein	2.07663		VIT_03s0063g01970.t01	35.1	not assigned.annotated
192	F6H1E8	SERPIN domain-containing protein	0.475013		VIT_18s0001g11270.t01	35.1	not assigned.annotated
199	A0A438IQU7	Major allergen Pru ar 1	d.	F6H6U9 (I:100.0%;Ev:7.6e-139)	VIT_05s0077g01600.t01	35.1	not assigned.annotated
204	A5B427	Uncharacterized protein (Q2I313_VITPS - Cyclase - I:97.7%; Ev:0.0)	0.932152		VIT_03s0180g00070.t01	35.1	not assigned.annotated
208	A0A438JVD2	Peroxidase	0.423482	F6GUF3 (I:98.8%;Ev:0.0)	VIT_06s0004g01180.t01	35.1	not assigned.annotated
212	F6HFG9	Bet_v_1 domain-containing protein	1.58602		VIT_01s0011g05190.t01	35.1	not assigned.annotated
215	D7T2N7	Uncharacterized protein (B9T526_RICCO - Late embryogenesis abundant protein Lea14-A, putative - I:84.1%; Ev:0.0)	0.57607		VIT_05s0094g01520.t01	35.1	not assigned.annotated
218	A5ASG9	Uncharacterized protein (A0A438D0K6_VITVI - Flowering locus K-likey domain; I: 91.3%; Ev:0.0)	0.768575		VIT_14s0081g00440.t01	35.1	not assigned.annotated
225	A0A438GP42	NAD(P)H dehydrogenase (quinone)	0.662938	F6GWY9 (I:99.5 %; Ev:1.2e-137)	VIT_04s0023g01320.t01	35.1	not assigned.annotated
227	A0A438DXZ7	Selenium-binding protein 1	0.210611	D7SNS5 (I:99.6%: Ev:0.0)	VIT_05s0029g00240.t01	35.1	not assigned.annotated
230	A0A438KKU7	Stem-specific protein TSJT1	0.255659	A5AXQ8 (I:100.0%;Ev:0.0)	VIT_05s0020g04160.t01	35.1	not assigned.annotated
241	F6HS56	Aldo_ket_red domain-containing protein	1.55879		VIT_05s0051g00650.t01	35.1	not assigned.annotated
245	D7SZJ5	PAP_fibrillin domain-containing protein	0.173116		VIT_05s0049g01360.t01	35.1	not assigned.annotated
259	D7SHN0	Uncharacterized protein (A0A200RAY6_9MAGN - Alcohol dehydrogenase superfamily - I:78.0%; Ev:8.7e-100)	1.31105		VIT_17s0000g08840.t01	35.1	not assigned.annotated
265	D7T3J3	Proline iminopeptidase	0.255456		VIT_03s0088g01170.t01	35.1	not assigned.annotated
272	F6GXY4	Uncharacterized protein	0.303879		VIT_08s0058g01020.t01	35.1	not assigned.annotated
277	A0A438G145	Glutelin type-D 1	0.792355	A5ARE0 (I:100.0%; Ev:0.0)	VIT_06s0004g04060.t01	35.1	not assigned.annotated
279	D7SV30	DUF2012 domain-containing protein	19.4432		VIT_04s0008g06490.t01	35.1	not assigned.annotated
288	F6I1D5	Uncharacterized protein (A0A438G5P1_VITVI - Non-specific phospholipase C4 - I:100.0%; Ev:1.8e-149)	0.664836		VIT_15s0045g00370.t01	35.1	not assigned.annotated
289	F6H6H8	Glyco_hydro_18 domain-containing protein	d.		VIT_16s0050g02220.t01	35.1	not assigned.annotated
290	F6HZ19	Germin-like protein	0.497408		VIT_14s0128g00920.t01	35.1	not assigned.annotated
294	A5C5U0	Peroxidase	0.0632646		VIT_18s0001g06890.t01	35.1	not assigned.annotated
296	D7SHR6	Carbonic anhydrase	0.64018		VIT_17s0000g08450.t01	35.1	not assigned.annotated
297	D7TDF1	Carbonic anhydrase	1.08011		VIT_01s0127g00720.t01	35.1	not assigned.annotated
298	A5ASV7	GFO_IDH_MocA domain-containing protein	0.900198		VIT_18s0001g01490.t01	35.1	not assigned.annotated
339	A0A438C4S1	Protein RETICULATA-related 4, chloroplastic	0.680024	F6GU33 (I:96.1% ; Ev:0.0)	VIT_06s0004g02400.t01	35.1	not assigned.annotated
342	A5B9D4	Uncharacterized protein	0.313251		VIT_18s0001g09420.t01	35.1	not assigned.annotated
345	F6HIK4	Peroxidase	4.51737		VIT_12s0059g02420.t01	35.1	not assigned.annotated
367	H2DL86	Plastid lipid-associated protein	0.258736	A5B0L5 (I:99.7% ; Ev:0.0)	VIT_08s0007g06480.t01	35.1	not assigned.annotated
381	A0A438FQQ4	Protein phloem 2-like A9	1.46265	D7T9K4 (I:97.6% ; Ev:1.2e-87)	VIT_01s0011g01730.t01	35.1	not assigned.annotated
384	D7UE33	PLAT domain-containing protein	0.807186		VIT_00s0304g00070.t01	35.1	not assigned.annotated
387	A5BM29	NTF2 domain-containing protein	0.105828		VIT_01s0010g03790.t01	35.1	not assigned.annotated
390	A0A438KDR1	Heterogeneous nuclear ribonucleoprotein 1	0.435381	F6HZN8 (I:89.1% ; Ev:0.0)	VIT_07s0005g03980.t01	35.1	not assigned.annotated
394	A5BW05	Usp domain-containing protein	0.218081		VIT_12s0134g00430.t01	35.1	not assigned.annotated
395	A5AJB3	Chitin-binding type-1 domain-containing protein	d.		VIT_05s0094g00360.t01	35.1	not assigned.annotated
403	A0A438JYU9	Dipeptide epimerase	8.06394	D7SJ31 (I:89.0%; Ev:0.0)	VIT_17s0000g03270.t01	35.1	not assigned.annotated
409	F6GXK2	Uncharacterized protein (A0A438BYY2_VITVI - RNA-binding KH domain-containing protein PEPPER - I:99.6%; Ev:0.0)	0.964907		VIT_11s0052g00030.t01	35.1	not assigned.annotated
414	A5B050	Adenylosuccinate synthetase, chloroplastic	188.358		VIT_08s0007g08120.t01	35.1	not assigned.annotated
427	A0A438G0T3	Outer envelope pore protein 16-1, chloroplastic	0.840371	F6GV11 (I:84,6 % ; Ev:2.2e-93)	VIT_06s0004g04700.t01	35.1	not assigned.annotated
428	D7SPB2	Inorganic diphosphatase	0.0544835		VIT_04s0023g02050.t01	35.1	not assigned.annotated
454	Q84U32	Putative serine/threonine kinase	0.196899		VIT_02s0241g00140.t01	35.1	not assigned.annotated
457	Q645H4	Cytochrome b	d.		VIT_03s0110g00200.t01	35.1	not assigned.annotated
467	A0A438K333	14 kDa proline-rich protein DC2.15	2.18152	F6HPA4 (I:99.2%; Ev:2e-92)	VIT_02s0154g00320.t01	35.1	not assigned.annotated
468	A0A438FM73	2-hydroxyisoflavanone dehydratase	0.80257	F6HQD4 (I:100.0%; Ev:0.0)	VIT_03s0063g00790.t01	35.1	not assigned.annotated
471	A0A438EFI0	Uncharacterized protein	2.48671	F6HUZ8 (I:87.2%; Ev:4.2e-88)	VIT_14s0066g01340.t01	35.1	not assigned.annotated
477	A0A438E5C0	Ubiquitin-conjugating enzyme E2 36	1.46356	A5BMG2 (I:42.2% ; Ev:1.6e-102)	VIT_07s0205g00110.t01	35.1	not assigned.annotated
Not assigned - not annotated (35.2)
72	A5C8L8	Pyr_redox_2 domain-containing protein	5.10278		VIT_02s0025g00330.t01	35.2	not assigned.not annotated
95	D7TA35	Usp domain-containing protein	4.38968		VIT_04s0079g00610.t01	35.2	not assigned.not annotated
142	A0A438JK35	Bifunctional epoxide hydrolase 2	0.00552737	D7TE48 (I: 99.0%; Ev:0.0)	VIT_12s0059g00230.t01	35.2	not assigned.not annotated
159	A0A438E0X5	Eukaryotic translation initiation factor 3 subunit F	1.04217	D7TMG1 (I:91.5%;Ev:0.0)	VIT_13s0019g03480.t01	35.2	not assigned.not annotated
167	A5AEX6	DLH domain-containing protein	0.7498		VIT_12s0059g00890.t01	35.2	not assigned.not annotated
182	A0A438FFN6	Universal stress protein PHOS32	1.6715	A5C9Q0 (I:100.0%;Ev:1.5e-114)	VIT_08s0007g01430.t01	35.2	not assigned.not annotated
223	F6H727	Usp domain-containing protein	1.251		VIT_05s0077g01070.t01	35.2	not assigned.not annotated
236	A0A438KF29	ER membrane protein complex subunit 4	0.719515	A5BA14 (I:72.7%; Ev:6.9e-99)	VIT_04s0008g06880.t01	35.2	not assigned.not annotated
238	F6H0Y3	Uncharacterized protein	0.0672258		VIT_18s0001g06610.t01	35.2	not assigned.not annotated
243	A0A438BVA0	Uncharacterized protein	0.437824	D7TVQ9 (I:100.0% ; Ev:1.1e-108)	VIT_02s0025g02540.t01	35.2	not assigned.not annotated
273	D7U4I8	Usp domain-containing protein	d.		VIT_03s0038g04750.t01	35.2	not assigned.not annotated
283	A0A438EXH9	Far upstream element-binding protein 2	0.68146	F6H392 (I: 85.9%; Ev:0.0)	VIT_04s0008g00820.t01	35.2	not assigned.not annotated
309	A5BNJ1	Uncharacterized protein (E0CRX8_VITVI - Protein kinase domain-containing protein - I:96.2%; Ev:0.0)	0.990823		VIT_18s0001g07690.t01	35.2	not assigned.not annotated
311	D7SHY6	Uncharacterized protein	0.536593		VIT_17s0000g07610.t01	35.2	not assigned.not annotated
372	A5AFH3	ML domain-containing protein	0.433794		VIT_08s0032g01020.t01	35.2	not assigned.not annotated
374	A0A438FTB7	Macrophage migration inhibitory factor-like	0.81589	D7SR57 (I:68.2%; Ev: 1.7e-57)	VIT_08s0058g00570.t01	35.2	not assigned.not annotated
376	A5BYX3	NADH-u_ox-rdase domain-containing protein	0.828074		VIT_19s0090g01760.t01	35.2	not assigned.not annotated
392	F6HED2	Uncharacterized protein	1.53787		VIT_16s0039g01490.t01	35.2	not assigned.not annotated
425	A0A438G056	Usp domain-containing protein	1.25243	E0CRU7 (I:80.3% ; Ev:4.3e-91)	VIT_18s0001g07360.t01	35.2	not assigned.not annotated
433	D7T9W2	PHB domain-containing protein	0.394017		VIT_01s0011g00540.t01	35.2	not assigned.not annotated
439	D7T7L7	Phosphoenolpyruvate carboxykinase (ATP)	1.84073		VIT_16s0039g01680.t01	35.2	not assigned.not annotated
464	A0A438FTD5	Macrophage migration inhibitory factor-like	1.91409	D7SR56 (I:100.0% ; Ev:8.9e-73)	VIT_08s0058g00590.t01	35.2	not assigned.not annotated
479	A0A438GJF5	Retrovirus-related Pol polyprotein from transposon RE1	4.13891	F6HW60 (I:97.8%; Ev:1.4e-171)	VIT_03s0097g00600.t01	35.2	not assigned.not annotated
Enzyme classification (50)
55	A0A438CXG9	(+)-neomenthol dehydrogenase	0.529172	D7UC33 (I:91.6%; Ev:3.6e-137)	VIT_15s0046g03580.t01	50.1.1	Enzyme classification.EC_1 oxidoreductases.EC_1.1 oxidoreductase acting on CH-OH group of donor
56	A5BX54	Isocitrate dehydrogenase [NADP]	2.75553		VIT_04s0079g00530.t01	50.1.1	Enzyme classification.EC_1 oxidoreductases.EC_1.1 oxidoreductase acting on CH-OH group of donor
117	A5CAL1	Glyoxylate/hydroxypyruvate/pyruvate reductase 2KGR	1.07465		VIT_09s0002g04300.t01	50.1.1	Enzyme classification.EC_1 oxidoreductases.EC_1.1 oxidoreductase acting on CH-OH group of donor
148	D7SNB1	Uncharacterized protein (A0A438C2P8_VITVI - Salutaridine reductase - I: 93.1%; Ev:0.0)	0.413635		VIT_06s0061g00670.t01	50.1.1	Enzyme classification.EC_1 oxidoreductases.EC_1.1 oxidoreductase acting on CH-OH group of donor
164	A0A438JJN7	Putative cinnamyl alcohol dehydrogenase 1	0.742743	D7TVV9 (I:98.3%; Ev:0.0)	VIT_02s0025g03100.t01	50.1.1	Enzyme classification.EC_1 oxidoreductases.EC_1.1 oxidoreductase acting on CH-OH group of donor
191	F6H8X5	Uncharacterized protein (A0A438J6Q2_VITVI - Putative 3-hydroxyisobutyrate dehydrogenase-like 3, mitochondrial - I:99.2%; Ev:0.0)	0.555304		VIT_12s0034g01860.t01	50.1.1	Enzyme classification.EC_1 oxidoreductases.EC_1.1 oxidoreductase acting on CH-OH group of donor
249	A5B174	Uncharacterized protein (F6HTS3_VITVI - Aldo_ket_red domain-containing protein - I:87.3%; Ev:0.0)	1.21152		VIT_14s0030g01970.t01	50.1.1	Enzyme classification.EC_1 oxidoreductases.EC_1.1 oxidoreductase acting on CH-OH group of donor
307	F6HGK8	Uncharacterized protein (A0A438II20_VITVI - Putative 3-hydroxyisobutyrate dehydrogenase-like 1, mitochondrial ; I:100.0%; Ev: 2e-162)	0.864131		VIT_11s0016g03100.t01	50.1.1	Enzyme classification.EC_1 oxidoreductases.EC_1.1 oxidoreductase acting on CH-OH group of donor
398	A0A438JY55	Tropinone reductase-like	0.188801	D7TLP2 (I:99.2% ; Ev:6.4e-172)	VIT_13s0019g02180.t01	50.1.1	Enzyme classification.EC_1 oxidoreductases.EC_1.1 oxidoreductase acting on CH-OH group of donor
341	F6HDN6	Lipoxygenase	1.57201		VIT_05s0020g03170.t01	50.1.12	Enzyme classification.EC_1 oxidoreductases.EC_1.13 oxidoreductase acting on single donor with incorporation of molecular oxygen (oxygenase)
445	A0A438JSB3	1-aminocyclopropane-1-carboxylate oxidase-like 11	0.476775	F6HKN0 (I:84.9% ; Ev: 6.8e-147)	VIT_08s0007g03040.t01	50.1.13	Enzyme classification.EC_1 oxidoreductases.EC_1.14 oxidoreductase acting on paired donor with incorporation or reduction of molecular oxygen
136	D7TKJ3	Ferredoxin--NADP reductase, chloroplastic	new		VIT_10s0003g04880.t01	50.1.17	Enzyme classification.EC_1 oxidoreductases.EC_1.18 oxidoreductase acting on iron-sulfur protein as donor
11	K9N4H5	Mitochondrial aldehyde dehydrogenase 2B8	0.654067	F6HPN2 (I:100.0%; Ev:0.0)	VIT_01s0026g00220.t01	50.1.2	Enzyme classification.EC_1 oxidoreductases.EC_1.2 oxidoreductase acting on aldehyde or oxo group of donor
63	E0CQE7	NmrA domain-containing protein	0.810746		VIT_18s0001g12690.t01	50.1.3	Enzyme classification.EC_1 oxidoreductases.EC_1.3 oxidoreductase acting on CH-CH group of donor
368	F6I452	Oxidored_FMN domain-containing protein	0.0351381		VIT_18s0041g02020.t01	50.1.3	Enzyme classification.EC_1 oxidoreductases.EC_1.3 oxidoreductase acting on CH-CH group of donor
119	A5BHH9	NADH-cytochrome b5 reductase	0.285942		VIT_11s0016g04970.t01	50.1.6	Enzyme classification.EC_1 oxidoreductases.EC_1.6 oxidoreductase acting on NADH or NADPH
41	F6H5H5	Uncharacterized protein (A0A438JK11_VITVI - Trans-resveratrol di-O-methyltransferase - I:100.0%; Ev:0.0)	1.63003		VIT_12s0028g02850.t01	50.2.1	Enzyme classification.EC_2 transferases.EC_2.1 transferase transferring one-carbon group
264	F6HCP2	Glycosyltransferase	0.73164		VIT_16s0115g00340.t01	50.2.4	Enzyme classification.EC_2 transferases.EC_2.4 glycosyltransferase
405	A0A438E4M9	Glycosyltransferase	1.49343	A5C434 (I:77.6%; Ev:0.0)	VIT_03s0017g02140.t01	50.2.4	Enzyme classification.EC_2 transferases.EC_2.4 glycosyltransferase
458	A0A438CVH9	UDP-glycosyltransferase 74F2	7.76543	F6H7U4 (I:83.8% ; Ev:0.0)	VIT_07s0151g00540.t01	50.2.4	Enzyme classification.EC_2 transferases.EC_2.4 glycosyltransferase
465	G9FKG7	Glycosyltransferase	1.33914		VIT_03s0180g00200.t01	50.2.4	Enzyme classification.EC_2 transferases.EC_2.4 glycosyltransferase
481	F6HPS0	Serine/threonine-protein phosphatase	0.0927071		VIT_13s0156g00060.t01	50.3.1	Enzyme classification.EC_3 hydrolases.EC_3.1 hydrolase acting on ester bond
33	F6HLL8	Glucan endo-1,3-beta-D-glucosidase	0.247585		VIT_08s0007g06060.t01	50.3.2	Enzyme classification.EC_3 hydrolases.EC_3.2 glycosylase
105	A0A438KGT6	Glucan endo-1,3-beta-D-glucosidase	0.26542	A7PQW3 (I:93.3%;Ev:0.0)	VIT_06s0061g00120.t01	50.3.2	Enzyme classification.EC_3 hydrolases.EC_3.2 glycosylase
151	A0A438ITG1	Putative cysteine protease RD21B	0.355743	A5B6Y2 (I:99.4%; Ev:0.0)	VIT_18s0001g09990.t01	50.3.4	Enzyme classification.EC_3 hydrolases.EC_3.4 hydrolase acting on peptide bond (peptidase)
361	D7T777	Peptidase_S9 domain-containing protein	1.20392		VIT_05s0020g04590.t01	50.3.4	Enzyme classification.EC_3 hydrolases.EC_3.4 hydrolase acting on peptide bond (peptidase)
81	A0A438EKJ2	Phosphopyruvate hydratase	2.27591	F6HKH3 (I:97.9%;Ev:0.0)	VIT_08s0007g03960.t01	50.4.2	Enzyme classification.EC_4 lyases.EC_4.2 carbon-oxygen lyase
349	F6HAA8	Str_synth domain-containing protein	0.106683		VIT_06s0009g00850.t01	50.4.3	Enzyme classification.EC_4 lyases.EC_4.3 carbon-nitrogen lyase
24	E0CR49	Protein disulfide-isomerase	0.648586		VIT_18s0001g02510.t01	50.5.3	Enzyme classification.EC_5 isomerases.EC_5.3 intramolecular oxidoreductase
154	A0A438D2Y0	Phosphoglycerate mutase (2,3-diphosphoglycerate-independent)	1.99538	C5DB50 (I: 96.7%; Ev:0.0)	VIT_08s0056g00200.t01	50.5.4	Enzyme classification.EC_5 isomerases.EC_5.4 intramolecular transferase
